# Supplementary material for: Four new non-spiny Solanum (Solanaceae) species from South America
Source: PhytoKeys. 2015 Jan 13;(44):39–64. doi: 10.3897/phytokeys.44.8693 (PMC4329390; doi:10.3897/phytokeys.44.8693)
Supplement: XML Treatment for Solanum mariae [file phytokeys.44.8693-treatment4.xml]

<!DOCTYPE tp:taxon-treatment
  PUBLIC "-//TaxonX//DTD Taxonomic Treatment Publishing DTD v0 20100105//EN" "tax-treatment-NSO.dtd">
<tp:taxon-treatment xmlns:tp="http://www.plazi.org/taxpub"><tp:treatment-meta><kwd-group><label>Taxon classification</label><kwd><named-content content-type="kingdom">Plantae</named-content></kwd><kwd><named-content content-type="order">Solanales</named-content></kwd><kwd><named-content content-type="family">Solanaceae</named-content></kwd></kwd-group><mixed-citation publication-type="journal"><person-group><name><surname>Särkinen</surname><given-names>Tiina</given-names></name><name><surname>Gonzáles</surname><given-names>Paúl</given-names></name><name><surname>Knapp</surname><given-names>Sandra</given-names></name></person-group><article-title>Four new non-spiny <italic><tp:taxon-name><tp:taxon-name-part taxon-name-part-type="genus">Solanum</tp:taxon-name-part></tp:taxon-name></italic> (<tp:taxon-name><tp:taxon-name-part taxon-name-part-type="family">Solanaceae</tp:taxon-name-part></tp:taxon-name>) species from South America</article-title><source>PhytoKeys</source><day>13</day><month>1</month><year>2015</year><volume>2015</volume><issue>44</issue><fpage>39</fpage><lpage>64</lpage><pub-id pub-id-type="doi">10.3897/phytokeys.44.8693</pub-id></mixed-citation></tp:treatment-meta><tp:nomenclature><tp:taxon-name>
                            <tp:taxon-name-part taxon-name-part-type="genus">Solanum</tp:taxon-name-part>
                            <tp:taxon-name-part taxon-name-part-type="species">mariae</tp:taxon-name-part>
                            <object-id xmlns:xlink="http://www.w3.org/1999/xlink" content-type="ipni" xlink:type="simple">urn:lsid:ipni.org:names:77144536-1</object-id>
                        </tp:taxon-name><tp:taxon-authority>Särkinen &amp; S.Knapp</tp:taxon-authority><tp:taxon-status xmlns:xlink="http://www.w3.org/1999/xlink" xlink:type="simple">sp. nov.</tp:taxon-status><xref ref-type="fig" rid="F7">Figs 7</xref><xref ref-type="fig" rid="F8">–8</xref><!--PageBreak--><!--PageBreak--></tp:nomenclature><tp:treatment-sec sec-type="Diagnosis"><title>Diagnosis.</title><p>Like <italic><tp:taxon-name><tp:taxon-name-part taxon-name-part-type="genus">Solanum</tp:taxon-name-part> <tp:taxon-name-part taxon-name-part-type="species">caripense</tp:taxon-name-part></tp:taxon-name></italic> Dunal, but differing in having distinctive calyx lobes 2.0–2.5 mm long and 1.8–2.0 mm wide, broadly ovate in shape and spreading in buds and flowers, and in having fruits fully enclosed in an accrescent calyx.</p></tp:treatment-sec><tp:treatment-sec sec-type="Type"><title>Type.</title><p><bold>Peru. Cajamarca:</bold> Prov. San Marcos, Dist. Chancay, 14 km from San Marcos, just S of Chancay, on road from San Marcos to Cajabamba, <named-content xmlns:xlink="http://www.w3.org/1999/xlink" content-type="dwc:verbatimCoordinates" xlink:type="simple">7°24'20"S, 78°07'05"W</named-content>, 2606 m, 9 May 2013 (fl,fr), <italic>S. Knapp, T. Särkinen, H.M. Baden, P. Gonzáles &amp; E. Perales 10571</italic> (holotype: USM; isotypes: BM [BM001034677], CPUN, E [E00700640], HUT, MOL).</p></tp:treatment-sec><tp:treatment-sec sec-type="Description"><title>Description.</title><p>Trailing herbs, stems to 20–30 cm tall arising from woody trailing stems that root at nodes, the individual stems up to 5 m long. Stems terete, 1.5–2.5 mm in diameter, moderately to densely pubescent with spreading bayonet hairs (uniseriate, 2-celled hairs with an elongate, thicker-walled basal cell capped by a short acuminate cell) and with simple, 2–4-celled uniseriate glandular-tipped finger hairs c. 0.5 mm long; new growth densely pubescent with trichomes like those of the stems; bark of older stems grey-brown, smooth. Sympodial units plurifoliate, not geminate. Leaves simple, 1.4–3.5 cm long, 1.0–1.6 cm wide, ovate-lanceolate; adaxial surface moderately pubescent with bayonet hairs like those on the stems, and with simple, 2-celled uniseriate glandular-tipped hairs c. 0.3 mm long; abaxial surface more densely pubescent with trichomes like those of the upper surface; primary veins 4–6 pairs; base acute to obtuse; margins entire; apex rounded; petiole 0.5–1.2 cm long, moderately to densely pubescent with trichomes like those of the stems. Pseudostipules in pairs, simple, 5 mm long, 3 mm wide, ovate-lanceolate, tip acute, resembling leaves in shape and appearance. Inflorescences 1.5–2.7 cm long, lateral and internodal, simple, with 3–5 flowers in the distal half, moderately to densely pubescent with spreading trichomes like those of the stems; peduncle 0.4–1.6 cm long; pedicels 0.6–0.7 cm long, ca. 0.3 mm in diameter at the base and apex, straight, curved at the tip, articulated at the base; pedicel scars spaced ca. 1 mm apart. Buds globose, the corolla only exerted from the calyx tube just before anthesis. Flowers 5-merous, all perfect; calyx tube ca. 1.5–2.0 mm long, the lobes 2.0–2.5 mm long, 1.8–2.0 mm wide, broadly deltate, with acute apices, spreading in bud and flower, moderately to densely pubescent; corolla 1.2–1.5 cm in diameter, shallowly stellate, white, lobed halfway to slightly less than halfway to the base, the lobes ca. 4–5 mm long and 4–5 mm wide, spreading at anthesis, moderately to densely pubescent abaxially with trichomes like those of the stem, glabrous adaxially; filament tube minute, glabrous; free portion of the filaments ca. 1.0–1.2 mm long, glabrous; anthers 2.7–3.0 mm long, ca. 2.5 mm wide, ellipsoid, yellow, poricidal at the tips, the pores lengthening to slits with age; ovary conical, glabrous; style 5–6 mm long, exerted 1.5–2.0 mm beyond the anther cone, glabrous; stigma clavate, minutely papillate, yellow-green in live plants. Fruit <!--PageBreak-->(immature) an ellipsoid berry, 8–9 mm long and 6.8 mm wide when developing, with the mesocarp ca. 0.2 mm wide, green, fully enclosed in the accrescent calyx, glabrous, mature fruits not seen; fruiting peduncle 1.3–2.2 cm long; fruiting pedicels 1.8–2.3 cm long, 0.3–0.5 mm in diameter at the base and 0.5–1.8 mm at apex, reflexed 180° in fruit; fruiting calyx 8–9 mm long, 3.5–4.0 mm wide and still developing, appressed to and enclosing the entire berry, the calyx lobes spreading at the mouth of enclosing tube. Seeds 30–40 per berry, 1.2–1.5 mm long, 1.0–1.2 mm wide, flattened-reniform, yellowish, the surfaces minutely pitted, the hilum positioned laterally in the middle, the testal cells pentagonal in outline.</p><fig id="F7" position="float" orientation="portrait"><label>Figure 7.</label><caption><p>Photos of <italic><tp:taxon-name><tp:taxon-name-part taxon-name-part-type="genus">Solanum</tp:taxon-name-part> <tp:taxon-name-part taxon-name-part-type="species">mariae</tp:taxon-name-part></tp:taxon-name></italic>. <bold>A</bold> General habit <bold>B</bold> A floral bud and a flower at full anthesis <bold>C</bold> Maturing fruits enclosed in calyx <bold>D</bold> Distinct calyx lobes spreading in flower (<bold>A–D</bold> <italic>Särkinen &amp; Baden 4651</italic>). Scale bars = 2 mm. All photos by T. Särkinen.</p></caption><graphic xmlns:xlink="http://www.w3.org/1999/xlink" xlink:href="phytokeys-044-039-g007.jpg" position="float" orientation="portrait" xlink:type="simple" id="oo_36896.jpg"/></fig><!--PageBreak--></tp:treatment-sec><tp:treatment-sec sec-type="Distribution"><title>Distribution.</title><p>Endemic to Peru; growing along north facing banks in loamy soils in along roadsides, not in full sun, associated with <italic><tp:taxon-name><tp:taxon-name-part taxon-name-part-type="genus">Lycianthes</tp:taxon-name-part> <tp:taxon-name-part taxon-name-part-type="species">lycioides</tp:taxon-name-part></tp:taxon-name></italic> (L.) Hassl. (<tp:taxon-name><tp:taxon-name-part taxon-name-part-type="family">Solanaceae</tp:taxon-name-part></tp:taxon-name>) and various grasses; only known from a single population at 2,600 m elevation from San Marcos Province in the Department of Cajamarca.</p><fig id="F8" position="float" orientation="portrait"><label>Figure 8.</label><caption><p>Distribution map of <italic><tp:taxon-name><tp:taxon-name-part taxon-name-part-type="genus">Solanum</tp:taxon-name-part> <tp:taxon-name-part taxon-name-part-type="species">mariae</tp:taxon-name-part></tp:taxon-name></italic>, a narrow endemic from northern Peru.</p></caption><graphic xmlns:xlink="http://www.w3.org/1999/xlink" xlink:href="phytokeys-044-039-g008.jpg" position="float" orientation="portrait" xlink:type="simple" id="oo_36897.jpg"/></fig></tp:treatment-sec><tp:treatment-sec sec-type="Ecology"><title>Ecology.</title><p>Flowering and fruiting April–May.</p></tp:treatment-sec><tp:treatment-sec sec-type="Etymology"><title>Etymology.</title><p>The species is named after biologist Maria Baden who collected the first specimen in Cajamarca in 2013 with the authors. Many of the collections made in our field trips in Peru since 2006 would not have been made without her, and to honour the number of hours spend on plant spotting from fast moving vehicles and driving carefully through recent landslides, we name this shy and stunningly beautiful <italic><tp:taxon-name><tp:taxon-name-part taxon-name-part-type="genus">Solanum</tp:taxon-name-part></tp:taxon-name></italic> species in her honour.</p></tp:treatment-sec><tp:treatment-sec sec-type="Conservation status"><title>Conservation status.</title><p>The <xref ref-type="bibr" rid="B15">IUCN (2010)</xref> threat status of <italic><tp:taxon-name><tp:taxon-name-part taxon-name-part-type="genus">Solanum</tp:taxon-name-part> <tp:taxon-name-part taxon-name-part-type="species">mariae</tp:taxon-name-part></tp:taxon-name></italic> is here considered of critically endangered (CR) based on only a few known occurrence points near Chancay in the San Marcos province, Department of Cajamarca, Peru, with AOO of 4 km<sup>2</sup>. The species appears to have specialist habitat requirements, preferring north-facing shady cliff sides. The known populations are both small, and vulnerable to grazing pressures.</p></tp:treatment-sec><tp:treatment-sec sec-type="Specimens examined"><title>Specimens examined.</title><p><bold>PERU. Cajamarca:</bold> Prov. San Marcos, c. 14 km from San Marcos towards Cajabamba, <named-content xmlns:xlink="http://www.w3.org/1999/xlink" content-type="dwc:verbatimCoordinates" xlink:type="simple">7°24'20"S, 78°07'05"W</named-content>, 2604m, 25 Apr 2013, <italic>T. Särkinen &amp; H.</italic> M. Baden 46<italic>51</italic> (USM).</p><!--PageBreak--></tp:treatment-sec><tp:treatment-sec sec-type="Discussion"><title>Discussion.</title><p><italic><tp:taxon-name><tp:taxon-name-part taxon-name-part-type="genus">Solanum</tp:taxon-name-part> <tp:taxon-name-part taxon-name-part-type="species">mariae</tp:taxon-name-part></tp:taxon-name></italic> can be easily distinguished from other section <italic><tp:taxon-name><tp:taxon-name-part taxon-name-part-type="section">Basarthrum</tp:taxon-name-part></tp:taxon-name></italic> species based on the large, broadly ovate and spreading calyx lobes in flower that become to enclose the entire fruit that are not known from any other species of the section. Further distinguishing characters include the combination of trailing stems that root along nodes, the relatively dense pubescence of long, 2–4-cellular glandular-tipped finger hairs throughout the plant, and the strictly simple leaves. In Peru, the species is most similar to <italic><tp:taxon-name><tp:taxon-name-part taxon-name-part-type="genus">Solanum</tp:taxon-name-part> <tp:taxon-name-part taxon-name-part-type="species">caripense</tp:taxon-name-part></tp:taxon-name></italic> Dunal and closely allied species, but differs in having simple leaves combined with the glandular-tipped finger hairs throughout mature plants and larger calyx lobes that are spreading in flower and are accrescent and enclose the fruit. <xref ref-type="bibr" rid="B6">Anderson and Bernardello (1991)</xref> provide a key to the members of series <italic><tp:taxon-name><tp:taxon-name-part taxon-name-part-type="genus">Caripensia</tp:taxon-name-part></tp:taxon-name></italic> Correll to which the new species clearly belongs based on morphology.</p><p>Based on the style extension well beyond anthers in the newly described species, <italic><tp:taxon-name><tp:taxon-name-part taxon-name-part-type="genus">Solanum</tp:taxon-name-part> <tp:taxon-name-part taxon-name-part-type="species">mariae</tp:taxon-name-part></tp:taxon-name></italic> is likely to be self-incompatible. Style extension has been found to indicate self-incompatibility in sect. <italic><tp:taxon-name><tp:taxon-name-part taxon-name-part-type="genus">Basarthrum</tp:taxon-name-part></tp:taxon-name></italic> in previous studies (e.g., <xref ref-type="bibr" rid="B4">Anderson 1979</xref>).</p><p>The trailing growth form of the new species, where roots are formed at leaf nodes, has been observed in other members of sect. <italic><tp:taxon-name><tp:taxon-name-part taxon-name-part-type="genus">Basarthrum</tp:taxon-name-part></tp:taxon-name></italic>, as well as in the closely related sect. <italic><tp:taxon-name><tp:taxon-name-part taxon-name-part-type="genus">Anarrhichomenum</tp:taxon-name-part></tp:taxon-name></italic> Bitter (<xref ref-type="bibr" rid="B34">Tepe et al. 2012</xref>), whose members are distinguished from those of sect. <italic><tp:taxon-name><tp:taxon-name-part taxon-name-part-type="genus">Basarthrum</tp:taxon-name-part></tp:taxon-name></italic> by the presence of pseudostipules, winged seeds, and fruits maturing red or orange.</p><p>The central Andes region is a centre of diversity for <tp:taxon-name><tp:taxon-name-part taxon-name-part-type="genus">Solanum</tp:taxon-name-part> <tp:taxon-name-part taxon-name-part-type="infraspecific-rank">sect.</tp:taxon-name-part> <tp:taxon-name-part taxon-name-part-type="section">Basarthrum</tp:taxon-name-part></tp:taxon-name> (Stern et al. 2008; <xref ref-type="bibr" rid="B4">Anderson 1979</xref>; <xref ref-type="bibr" rid="B5">Anderson et al. 2006</xref>; Särkinen et al. in prep.), and the new species described here adds to the growing list. <italic><tp:taxon-name><tp:taxon-name-part taxon-name-part-type="genus">Solanum</tp:taxon-name-part> <tp:taxon-name-part taxon-name-part-type="species">mariae</tp:taxon-name-part></tp:taxon-name></italic> remains poorly understood based on our two collections from the single known population from the San Marcos Province of the Department of Cajamarca. No further specimens have been seen in local herbaria in Trujillo and Cajamarca. The locality lies within the watershed of the Río Marañón, and further field work in the same watershed in the Province of San Marcos is a priority in order to increase knowledge of this rare species, including the morphology of the fully mature fruits.</p></tp:treatment-sec><ref-list><ref id="B15"><mixed-citation xmlns:xlink="http://www.w3.org/1999/xlink" xlink:type="simple"><institution xlink:type="simple">IUCN</institution> Standards and Petitions Subcommittee (<year>2010</year>) <source>Guidelines for Using the IUCN Red List Categories and Criteria. Version 8.0. [March 2010]</source>. <ext-link ext-link-type="uri" xlink:href="http://jr.iucnredlist.org/documents/redlist_cats_crit_en.pdf" xlink:type="simple">http://jr.iucnredlist.org/documents/redlist_cats_crit_en.pdf</ext-link> [accessed 20 May 2014]</mixed-citation></ref><ref id="B6"><mixed-citation xmlns:xlink="http://www.w3.org/1999/xlink" xlink:type="simple"><person-group><name name-style="western"><surname>Anderson</surname><given-names>GJ</given-names></name><name name-style="western"><surname>Bernardello</surname><given-names>LM</given-names></name></person-group> (<year>1991</year>) <article-title>The relationship of <italic><tp:taxon-name><tp:taxon-name-part taxon-name-part-type="genus">Solanum</tp:taxon-name-part> <tp:taxon-name-part taxon-name-part-type="species">cochoae</tp:taxon-name-part></tp:taxon-name></italic> (<tp:taxon-name><tp:taxon-name-part taxon-name-part-type="family">Solanaceae</tp:taxon-name-part></tp:taxon-name>), a new species from Peru.</article-title><source>Novon</source><volume>1</volume>: <fpage>127</fpage>–<lpage>133</lpage>. doi: <ext-link ext-link-type="doi" xlink:href="10.2307/3391369" xlink:type="simple">10.2307/3391369</ext-link></mixed-citation></ref><ref id="B4"><mixed-citation xmlns:xlink="http://www.w3.org/1999/xlink" xlink:type="simple"><person-group><name name-style="western"><surname>Anderson</surname><given-names>GJ</given-names></name></person-group> (<year>1979</year>) <article-title>Systematic and evolutionary consideration of species of <italic><tp:taxon-name><tp:taxon-name-part taxon-name-part-type="genus">Solanum</tp:taxon-name-part></tp:taxon-name></italic>, section <italic><tp:taxon-name><tp:taxon-name-part taxon-name-part-type="section">Basarthrum</tp:taxon-name-part></tp:taxon-name></italic>.</article-title> In: <person-group><name name-style="western"><surname>Hawkes</surname><given-names>JG</given-names></name><name name-style="western"><surname>Lester</surname><given-names>RN</given-names></name><name name-style="western"><surname>Skelding</surname><given-names>AD</given-names></name></person-group> (<role>Eds</role>) <source>The biology and taxonomy of the <tp:taxon-name><tp:taxon-name-part taxon-name-part-type="family">Solanaceae</tp:taxon-name-part></tp:taxon-name></source>. <publisher-name>Academic Press</publisher-name>, <publisher-loc>London</publisher-loc>, <fpage>549</fpage>–<lpage>562</lpage>.</mixed-citation></ref><ref id="B34"><mixed-citation xmlns:xlink="http://www.w3.org/1999/xlink" xlink:type="simple"><person-group><name name-style="western"><surname>Tepe</surname><given-names>EJ</given-names></name><name name-style="western"><surname>Ridley</surname><given-names>G</given-names></name><name name-style="western"><surname>Bohs</surname><given-names>L</given-names></name></person-group> (<year>2012</year>) <article-title>A new species of <italic><tp:taxon-name><tp:taxon-name-part taxon-name-part-type="genus">Solanum</tp:taxon-name-part></tp:taxon-name></italic> named for Jeanne Baret, an overlooked contributor to the history of Botany.</article-title><source>PhytoKeys</source><volume>8</volume>: <fpage>37</fpage>–<lpage>47</lpage>. doi: <ext-link ext-link-type="doi" xlink:href="10.3897/phytokeys.8.2101" xlink:type="simple">10.3897/phytokeys.8.2101</ext-link></mixed-citation></ref><ref id="B5"><mixed-citation xmlns:xlink="http://www.w3.org/1999/xlink" xlink:type="simple"><person-group><name name-style="western"><surname>Anderson</surname><given-names>GJ</given-names></name><name name-style="western"><surname>Prohens</surname><given-names>J</given-names></name><name name-style="western"><surname>Nuez</surname><given-names>F</given-names></name><name name-style="western"><surname>Martine</surname><given-names>C</given-names></name></person-group> (<year>2006</year>) <article-title><italic><tp:taxon-name><tp:taxon-name-part taxon-name-part-type="genus">Solanum</tp:taxon-name-part> <tp:taxon-name-part taxon-name-part-type="species">perlongistylum</tp:taxon-name-part></tp:taxon-name></italic> and <italic><tp:taxon-name><tp:taxon-name-part taxon-name-part-type="genus">S.</tp:taxon-name-part> <tp:taxon-name-part taxon-name-part-type="species">catilliflorum</tp:taxon-name-part></tp:taxon-name></italic>, new endemic Peruvian species of <italic><tp:taxon-name><tp:taxon-name-part taxon-name-part-type="genus">Solanum</tp:taxon-name-part></tp:taxon-name></italic>, section <italic><tp:taxon-name><tp:taxon-name-part taxon-name-part-type="section">Basarthrum</tp:taxon-name-part></tp:taxon-name></italic>, are close relatives of the domesticated pepino, <italic><tp:taxon-name><tp:taxon-name-part taxon-name-part-type="genus">S.</tp:taxon-name-part> <tp:taxon-name-part taxon-name-part-type="species">muricatum</tp:taxon-name-part></tp:taxon-name></italic>.</article-title><source>Novon</source><volume>16</volume>(<issue>2</issue>): <fpage>161</fpage>–<lpage>167</lpage>. doi: <ext-link ext-link-type="doi" xlink:href="10.3417/1055-3177(2006)16[161:SPASCN]2.0.CO;2" xlink:type="simple">10.3417/1055-3177(2006)16[161:SPASCN]2.0.CO;2</ext-link></mixed-citation></ref></ref-list></tp:taxon-treatment>
