# Supplementary material for: Four new non-spiny Solanum (Solanaceae) species from South America
Source: PhytoKeys. 2015 Jan 13;(44):39–64. doi: 10.3897/phytokeys.44.8693 (PMC4329390; doi:10.3897/phytokeys.44.8693)
Supplement: Supplementary material 1 — Occurrence records of the four new Solanum species [file phytokeys-044-039-s001.xlsx]

## Sheet: COLLEXTRACT_25-08-2014_at_14-35
species	collector	prefix	number	suffix	addcoll	dups	type	brahms	accession	barcode	day	month	year	detstatus	detby	detday	detmonth	detyear	detdate	vernacular	language	uses	plantdes_c	country	majorarea	minorarea	gazetteer	locnotes_c	geodata_c	habitat_notes	llorig	latlong	latdec	longdec	alt	altmax	altrange
Solanum longifilamentum	Campos, J.		3796		Corrales, S.	BM,F,MO,MO,USM		14862	267529		7	4	1997		Särkinen, T.	0	0	2013	2013				sufrutice 1.3 m; flores blancas, anteras amarillas; frutos negros; en claro de bosque, frecuente como maleza de pastos forrajeras	Peru	Cajamarca	San Ignacio		San José de Lourdes, Santo Tomás	Peru, Departamento: Cajamarca, Provincia: San Ignacio: San José de Lourdes, Santo Tomás	bosque primario	SPEC	5°01' S, 78°52' W Alt: 1900 - 1900m	-5.01667	-78.8667	1900	1900	1900 - 1900
Solanum longifilamentum	Bohs, L.		3408		Clark, J.; Bennett, J.R. & León, N.	NY,QCNE		19260			3	4	2005		Särkinen, T.	0	6	2014	Jun 2014				Herb 50 cm tall. Corollas white; anthers yellow. Fruits green, in umbellate clusters, dangling, the pedicels somewhat reflexed.	Ecuador	Loja		Yangana	Reserva Ecológica Tapichalaca (Fundación Jocotoco) between Yangana and Valledolid. Along Sendero Tangano starting from Jocotoco station.	Ecuador, Provincia: Loja, Yangana: Reserva Ecológica Tapichalaca (Fundación Jocotoco) between Yangana and Valledolid. Along Sendero Tangano starting from Jocotoco station.		SPEC		-4.49028	-79.1258	2500	0	2500
Solanum longifilamentum	Bohs, L.		3434		Clark, J.; Bennett, J.R. & León, N.	BM,NY,QCNE		19286			5	4	2005		Särkinen, T.	0	8	2011	Aug 2011				Herb 30 cm tall. Corollas white; anthers green. Fruits green, in pseudoumbels, dangling; fruiting calyx lobes not reflexed.	Ecuador	Zamora-Chinchipe		Sabanilla	Fundación Arco Iris, between Loja and Zamora. Trail from field station to Río San Francisco.	Ecuador, Provincia: Zamora-Chinchipe, Sabanilla: Fundación Arco Iris, between Loja and Zamora. Trail from field station to Río San Francisco.		SPEC		-4.00468	-79.0931	2200	0	2200
Solanum longifilamentum	Smith, D.N.		5857		Canne, J.	MO,MO,USM		21083	116896		22	1	1984		Särkinen, T.	0	0	2013	2013				Erect herb, 50cm tall; flowers white, anthers yellow; fruit green.	Peru	Pasco	Oxapampa		2-4 km N of Mallampampa	Peru, Departamento: Pasco, Provincia: Oxapampa: 2-4 km N of Mallampampa	Second growth along trail	SPEC	10°32'00" S, 75°45' W Alt: 2200 - 2400m	-10.5333	-75.75	2200	2400	2200 - 2400
Solanum longifilamentum	Vásquez, R.		27281		Rojas, R. & Campos, L.	MO		21112			13	12	2001		Särkinen, T.	0	0	2013	2013				Sufrútice 0.4 m, flores rosadas, frutos verdes.	Peru	Amazonas	Bagua		Aramango. Catarata Numparket Claro natural producido por la influencia de la catarata	Peru, Departamento: Amazonas, Provincia: Bagua: Aramango. Catarata Numparket Claro natural producido por la influencia de la catarata		SPEC	5°29'33" S, 78°19'59" W Alt: 2000 - 2000m	-5.4925	-78.333	2000	2000	2000 - 2000
Solanum longifilamentum	Campos, J.		3908		Vargas, W.	MO,MO,MOL,USM		21234	172571		17	5	1997		Särkinen, T.	0	0	2013	2013				Sufrútice 0.5 m, flores cremas, frutos inmaduros verdes."	Peru	Cajamarca	San Ignacio		San José de Lourdes. Localidad Laurel. Relicto de bosque primario (Bosque intervenido)	Peru, Departamento: Cajamarca, Provincia: San Ignacio: San José de Lourdes. Localidad Laurel. Relicto de bosque primario (Bosque intervenido)		SPEC	5°01' S, 78°56' W Alt: 1500 - 1600m	-5.01667	-78.95	1500	1600	1500 - 1600
Solanum longifilamentum	Calatayud, G.		2902		Huamantupa, I. & Gonzales, B.	MO		21897			27	9	2004		Särkinen, T.	0	0	2013	2013				Hierba 80 cm, pétalos cremosos amarillentos	Peru	Cusco	La Convención	Santa Ana	Dist. Santa Ana, Tunquimayo, ribera del río. Bosque Primario.	Peru, Departamento: Cusco, Provincia: La Convención, Santa Ana: Dist. Santa Ana, Tunquimayo, ribera del río. Bosque Primario.		SPEC	12°54'19" S, 72°48'27" W Alt: 2200 - 2200m	-12.9052	-72.8075	2200	2200	2200 - 2200
Solanum longifilamentum	Campos, J.		6472		Vásquez, R.	MO,MOL,NY,USM		21940	164738		18	2	2000		Särkinen, T.	0	2	2014	Feb 2014				Sufrútice 1 m, flores blancas, frutos verdes.	Peru	Cajamarca	San Ignacio		San José de Lourdes Bosque secundario	Peru, Departamento: Cajamarca, Provincia: San Ignacio: San José de Lourdes Bosque secundario		SPEC	5°45'00" S, 78°56'00" W Alt: 1020 - 1020m	-5.75	-78.9333	1020	1020	1020 - 1020
Solanum longifilamentum	Campos, J.		5379		Díaz, C. & Guevara, T.	MO,USM		21945	164502		25	7	1998	CF	Särkinen, T.	0	2	2014	Feb 2014				Sufrútice 1 m, flores blancas, anteras amarillas, frutos verdes.	Peru	Cajamarca	Jaén		Sallique. Camino entre El Espino y Tablón. Bosque enano.	Peru, Departamento: Cajamarca, Provincia: Jaén: Sallique. Camino entre El Espino y Tablón. Bosque enano.		SPEC	5°41'00" S, 79°19' W Alt: 2500 - 2500m	-5.68333	-79.3167	2500	2500	2500 - 2500
Solanum longifilamentum	Vásquez, R.		30204		Monteagudo, A.; Perea, J.; Francis, R. & Mateo, L.	MO,NY,USM		22179	233145		18	3	2004		Särkinen, T.	0	6	2014	Jun 2014				Subarbusto 0.60m, flores blanco-verdosa.	Peru	Pasco	Oxapampa	Huancabamba	Dist. Huancabamba, Sector Milpo. Bosque montano muy humedo. Vegetacion hasta 6 m de alto.	Peru, Departamento: Pasco, Provincia: Oxapampa, Huancabamba: Dist. Huancabamba, Sector Milpo. Bosque montano muy humedo. Vegetacion hasta 6 m de alto.		SPEC		-10.3819	-75.6226	2900	2900	2900 - 2900
Solanum longifilamentum	Vásquez, R.		26746		Campos, J. & Córdova, B.	MO		22185			13	11	2000		Särkinen, T.	0	0	2013	2013				Sufrútice, flores blancas.	Peru	Cajamarca	San Ignacio		San José de Lourdes. Base del Cerro El Parco. Bosque primario	Peru, Departamento: Cajamarca, Provincia: San Ignacio: San José de Lourdes. Base del Cerro El Parco. Bosque primario		SPEC	5°04'23" S, 78°53'00" W Alt: 2100 - 2100m	-5.073	-78.8833	2100	2100	2100 - 2100
Solanum longifilamentum	Holm-Nielsen, L.B.		28998		Jaramillo, J. & Coello, F.	BM,MO		24313			12	12	1980		Särkinen, T.	0	0	2014	2014				Prostrate. Flowers light violet.	Ecuador	Cañar			Iganilla Pass on Pan America Highway between Cañar and Biblian.	Ecuador, Provincia: Cañar: Iganilla Pass on Pan America Highway between Cañar and Biblian.	Remnants of shrub forest.	SPEC		-2.62486	-78.9155	3500	0	3500
Solanum longifilamentum	Holm-Nielsen, L.B.		29039		Jaramillo, J. & Coello, F.	BM,MO		24314			12	12	1980		Särkinen, T.	0	6	2014	Jun 2014				Prostrate. Flowers violet.	Ecuador	Cañar		Iganilla	Southern of the pass on Pan American Highway between Cañar and Biblian.	Ecuador, Provincia: Cañar, Iganilla: Southern of the pass on Pan American Highway between Cañar and Biblian.	Remnants of scrub forest.	SPEC		-2.6404	-78.915	3400	0	3400
Solanum longifilamentum	Croat, T.B.		92009			BM		31347			23	7	2004		Särkinen, T.	0	0	2009	2009				1.0 m tall; flowers white; fruits green	Ecuador	Zamora-Chinchipe			along road from Namiera to Nambija, along mining road, 10.0 km S of Namirez and Rio Zimora, vicinity of Nambija, along road to mine headquarters ca. 5 km long, just south of Nambija.	Ecuador, Provincia: Zamora-Chinchipe: along road from Namiera to Nambija, along mining road, 10.0 km S of Namirez and Rio Zimora, vicinity of Nambija, along road to mine headquarters ca. 5 km long, just south of Nambija.		SPEC		-4.05912	-78.7903	1779	0	1779
Solanum longifilamentum	Rodríguez R, E.		1909			BM,HUT,MO		31349			11	11	1997		Särkinen, T.	0	0	2009	2009				hierba postrada con flores blancas y estambres amarillos	Peru	Cajamarca	San Ignacio		Distr Huarango: Nuevo Mundo: Caseiro Pisaguas. a 2 horas del poblado y al norte, margen derecha quebrada Santa Rosa	Peru, Departamento: Cajamarca, Provincia: San Ignacio: Distr Huarango: Nuevo Mundo: Caseiro Pisaguas. a 2 horas del poblado y al norte, margen derecha quebrada Santa Rosa	bosque primario	SPEC	5°51'08" S, 78°32'12" W Alt: 1700 - 1700m	-5.85214	-78.5366	1700	1700	1700 - 1700
Solanum longifilamentum	Knapp, S.		9092		Mallet, J.; Mallet, A.; Mallet, I. & Mallet, V.	BM,MO		35967			28	10	1994		Särkinen, T.	0	0	2013	2013				Herb, flowers white, fruit green.	Ecuador	Loja			Parque Educacional y Recreacional Universidad Nacional de Loja, vicinity of Loja.	Ecuador, Provincia: Loja: Parque Educacional y Recreacional Universidad Nacional de Loja, vicinity of Loja.	Degraded forest with Alnus overstory.	SPEC	4°02'02" S, 79°11'87" W Alt: 2100 - 2300m	-4.03367	-79.1978	2100	2300	2100 - 2300
Solanum longifilamentum	Farruggia, F.		2720		Tepe, E.J.; Martine, C. & Levia, S.	BM,HAO,NY,UT		55389			10	10	2010		Särkinen, T.	0	2	0					Flowers white, anthers yellow, Fruits green with lighter colored division.	Peru	Cajamarca	San Ignacio	San Ignacio	Peru, Cajamarca, San Ignasio, Dist. San Ignasio, El Chaupe	Peru, Departamento: Cajamarca, Provincia: San Ignacio, San Ignacio: Peru, Cajamarca, San Ignasio, Dist. San Ignasio, El Chaupe	Primary cloud forest, understory plants.	SPEC	5°11'12" S, 79°03'12" W Alt: 1880 - 1880m	-5.18667	-79.0533	1880	1880	1880 - 1880
Solanum longifilamentum	Farruggia, F.		2753		Tepe, E.J.; Martine, C. & Levia, S.	BM,HAO,NY,UT		55397			13	10	2010		Särkinen, T.	0	0	2009	2009					Peru	Amazonas	Bongará		Outside of main entrance to privately owned bird sanctuary. Just outside of the Alto Mayo protected area. Approximately 2 km east of Area de conservacion Privada Arba Patricia-Alto Nieva.	Peru, Departamento: Amazonas, Provincia: Bongará: Outside of main entrance to privately owned bird sanctuary. Just outside of the Alto Mayo protected area. Approximately 2 km east of Area de conservacion Privada Arba Patricia-Alto Nieva.	cloud forest.			0	0	0	0
Solanum longifilamentum	Bohs, L.		3354		Clark, J.L.; León, S. & León, N.	BM,NY,QCNE,UT		55405			29	3	2005		Särkinen, T.	0	0	2009	2009				Herb 50 cm tall. Flowers white with small green central star. Fruits green, held downward but not strongly deflexed; calyx lobes not reflexed.	Ecuador	Zamora-Chinchipe	Chinchipe	Parroquia Zumba	Prov. Zamora Chinchipe. Cantón Chinchipe, Parroquia Zumba. Quebrada Tarrangamí, near cabin of Sandy León, W of Escuela Byron Jiménez, just S of Las Pircas, region of Guaramizal.	Ecuador, Provincia: Zamora-Chinchipe, Cantón: Chinchipe, Parroquia Zumba: Prov. Zamora Chinchipe. Cantón Chinchipe, Parroquia Zumba. Quebrada Tarrangamí, near cabin of Sandy León, W of Escuela Byron Jiménez, just S of Las Pircas, region of Guaramiza		SPEC		-4.7831	-79.2072	2000	0	2000
Solanum longifilamentum	Killip, E.P.		23116		Smith, A.C.	US		55475			7	5	1929		Särkinen, T.	0	0	0					Herb, 2-3 ft; corolla pinkish blue; anthers yellow. Thickets.	Peru	Ayacucho	La Mar	Ayna	Ayacucho: Aina, between Huanta and Río Apurimac	Peru, Departamento: Ayacucho, Provincia: La Mar, Ayna: Ayacucho: Aina, between Huanta and Río Apurimac		SPEC	12°43'40" S, 73°57'07" W Alt: 1883 - 1883m	-12.7277	-73.9521	1883	1883	1883 - 1883
Solanum longifilamentum	Ochoa, C.M.		13254			US		60845			31	3	1979		Särkinen, T.	0	8	2011	Aug 2011					Peru	Amazonas	Chachapoyas	Molinapampa	Torrecilla, near Turbaco	Peru, Departamento: Amazonas, Provincia: Chachapoyas, Molinapampa: Torrecilla, near Turbaco			Alt: 2300 - 2300m	0	0	2300	2300	2300 - 2300
Solanum longifilamentum	Cueva M, M.		276		Peña, A.; Rivera, R. & Moens, M.	HUSA,USM		65618			22	10	2008		Särkinen, T.	0	2	2014	Feb 2014				Hierba 0.5 m; caliz verde, corola blanca, anteras amarillas, frutos verdes	Peru	Pasco	Oxapampa	Parque Nacional Yanachaga-Chemillén	Parque Nacional Yanachaga-Chemillén, sector Tunqui, riberas del rio Muchuymayo, alrededores del hito PNYCh, Dist. Huancambamba	Peru, Departamento: Pasco, Provincia: Oxapampa, Parque Nacional Yanachaga-Chemillén: Parque Nacional Yanachaga-Chemillén, sector Tunqui, riberas del rio Muchuymayo, alrededores del hito PNYCh, Dist. Huancambamba	Bosque premontano	SPEC	10°17'13" S, 75°31'03" W Alt: 1790 - 1790m	-10.2871	-75.5176	1790	1790	1790 - 1790
Solanum longifilamentum	Cueva M, M.		418		Peña, A.	HUSA,USM		65627			28	12	2008		Särkinen, T.	0	2	2014	Feb 2014				Hierba 1 m; pedicelos y caliz verde, corola blanca, anteras amarillas, estilo blanco, estigma verde; frutos verdes	Peru	Pasco	Oxapampa	Parque Nacional Yanachaga-Chemillén	Parque Nacional Yanachaga-Chemillén, sector San Daniel, zona de amortiguamiento	Peru, Departamento: Pasco, Provincia: Oxapampa, Parque Nacional Yanachaga-Chemillén: Parque Nacional Yanachaga-Chemillén, sector San Daniel, zona de amortiguamiento	Terreno de pastoreo	SPEC	10°25'36" S, 75°26'35" W Alt: 2387 - 2387m	-10.4265	-75.4432	2387	2387	2387 - 2387
Solanum longifilamentum	Cueva M, M.		444		Peña, A.	HUSA		65628			6	2	2009		Särkinen, T.	0	2	2014	Feb 2014				Hierba 0.6m; caliz verde, corola blanca, anteras amarillas, estilo blanco, estigma verde; frutos verdes	Peru	Pasco	Oxapampa	Parque Nacional Yanachaga-Chemillén	Parque Nacional Yanachaga-Chemillén, sector San Tunqui, camino hacia Maria Puñis	Peru, Departamento: Pasco, Provincia: Oxapampa, Parque Nacional Yanachaga-Chemillén: Parque Nacional Yanachaga-Chemillén, sector San Tunqui, camino hacia Maria Puñis	Bosque premontano secundario	SPEC	10°16'19" S, 75°30'35" W Alt: 1895 - 1895m	-10.2719	-75.5098	1895	1895	1895 - 1895
Solanum longifilamentum	Young, K.		4265			USM		65787	69758		18	8	1986		Särkinen, T.	0	2	2014	Feb 2014				1m herb green fruit	Peru	San Martín	Mariscal Cáceres	Rio Montecristo watershed	between the La Playa and Las Papayas camps	Peru, Departamento: San Martín, Provincia: Mariscal Cáceres, Rio Montecristo watershed: between the La Playa and Las Papayas camps	landslide about 12 yr old	SPEC		-7.65867	-77.4234	2700	2700	2700 - 2700
Solanum longifilamentum	Barbour, P.		3958			USM		65801	62613		10	10	1978		Särkinen, T.	0	2	2014	Feb 2014				flowers white and purple with bright yellow anthers; terestrial herb; fruit green	Peru	Amazonas	Bagua	Cordillera Colán	third camp SE of la Peca	Peru, Departamento: Amazonas, Provincia: Bagua, Cordillera Colán: third camp SE of la Peca			Alt: 1867 - 2179m	0	0	1867	2179	1867 - 2179
Solanum longifilamentum	Cano, A.		5402		Riofrío, O.	USM		65834	122469		4	7	1992		Särkinen, T.	0	2	2014	Feb 2014				hierba 30-40 cm; flores lilas; estambres amarillos; escasa	Peru	Cusco	Paucartambo	Pillahuata	entre los km 128-131 de la carretera Paucartambo-Pilcopata	Peru, Departamento: Cusco, Provincia: Paucartambo, Pillahuata: entre los km 128-131 de la carretera Paucartambo-Pilcopata	bosque al borde de la carretera con predominio de <em>Alnus</em> y <em>Cecropia </em>		Alt: 2350 - 2400m	0	0	2350	2400	2350 - 2400
Solanum longifilamentum	Roque, J.		5484			USM		65845	234860		21	4	2007		Särkinen, T.	0	2	2014	Feb 2014				hierba 60cm; flores blanquecinas; frecuente	Peru	Ayacucho	La Mar	San Antonio	Alrededores de Buena Gana; aprox 8.5 km lineales al WNW de San Antonio Dist. Anco; Coord: [653114; 8571674]	Peru, Departamento: Ayacucho, Provincia: La Mar, San Antonio: Alrededores de Buena Gana; aprox 8.5 km lineales al WNW de San Antonio Dist. Anco; Coord: [653114; 8571674]	ladera rocoso-pedregosa con pendiente de 30-40 y bosque montano intervenido		Alt: 1775 - 1775m	0	0	1775	1775	1775 - 1775
Solanum longifilamentum	Cano, A.		5516		Riofrío, O.	USM		65846	122474		5	7	1992		Särkinen, T.	0	2	2014	Feb 2014				hierba flores blancas escasa	Peru	Cusco	Paucartambo	Pillahuata	entre los km 126-128 de la carretera Paucartambo-Pilcopata	Peru, Departamento: Cusco, Provincia: Paucartambo, Pillahuata: entre los km 126-128 de la carretera Paucartambo-Pilcopata	bosque al borde de la carretera con predominio de alnus		Alt: 2500 - 2600m	0	0	2500	2600	2500 - 2600
Solanum longifilamentum	Cano, A.		5455		Riofrío, O.	USM		65847	122473		4	7	1992		Särkinen, T.	0	2	2014	Feb 2014				hierba flores blancas con apices lilas; escasa	Peru	Cusco	Paucartambo	Pillahuata	entre los km 128-131 de la carretera Paucartambo-Pilcopata	Peru, Departamento: Cusco, Provincia: Paucartambo, Pillahuata: entre los km 128-131 de la carretera Paucartambo-Pilcopata	bosque al borde de la carretera con predominio de<em>Alnus</em> y <em>Cecropia </em>		Alt: 2350 - 2400m	0	0	2350	2400	2350 - 2400
Solanum longifilamentum	Ferreyra, R.		16721			MO,USM		65848	81947		14	5	1966		Särkinen, T.	0	0	2013	2013				flores blancas hierba	Peru	Puno	Sandia	Valle Tambopata		Peru, Departamento: Puno, Provincia: Sandia, Valle Tambopata	bosque subtropical		Alt: 2100 - 2200m	0	0	2100	2200	2100 - 2200
Solanum longifilamentum	Chambi, P.		21		Chambi, J.	USM		65865	249097		0	8	2010		Särkinen, T.	0	2	2014	Feb 2014					Peru	Cusco	Paucartambo	San Pedro		Peru, Departamento: Cusco, Provincia: Paucartambo, San Pedro		SPEC	13°03' S, 71°33' W Alt: 1500 - 1500m	-13.05	-71.55	1500	1500	1500 - 1500
Solanum longifilamentum	Salinas, I.		336			USM		65956	195317		22	5	2002		Särkinen, T.	0	2	2014	Feb 2014				Hierba, flores blancas, estambres amarillos	Peru	Huánuco	Chinchao	San Pedro de Carpish	San Pedro de Carpish, arriba del tunel, camino a la torre eletrica chica	Peru, Departamento: Huánuco, Provincia: Chinchao, San Pedro de Carpish: San Pedro de Carpish, arriba del tunel, camino a la torre eletrica chica	Entre bosque de altura sobre pendiente y arbustal, predominio en el arbustal de Ericaceas, Asteraceas, Clusia sp., Miconia sp.		Alt: 2770 - 2820m	0	0	2770	2820	2770 - 2820
Solanum longifilamentum	Díaz, C.		10555		Yactayo, J.; Palomino, E.; Vargas, C.; Portocarrero, O.; Medina, M.; Díaz, O. & Zurita, ?	MO,MOL,USM		66165	199127		29	1	1999		Särkinen, T.	30	12	2013	30 Dec 2013				Arbusto 0.80 m; flores blancas; frutos verdes	Peru	Cajamarca	San Ignacio	San José de Lourdes	San José de Lourdes, campamento Zural, camino al cerro Picorana	Peru, Departamento: Cajamarca, Provincia: San Ignacio, San José de Lourdes: San José de Lourdes, campamento Zural, camino al cerro Picorana		SPEC	4°59'15" S, 78°54'03" W Alt: 2010 - 2010m	-4.9875	-78.9008	2010	2010	2010 - 2010
Solanum longifilamentum	Díaz, C.		9972		Opisso, J.; Sembrera, J. & Adrianzen, L.	MO,NY,USM		66166	203119		11	11	1998		Särkinen, T.	0	2	2014	Feb 2014				arbusto 1.2m; flores con petalos blancos; anteras amarillas; frutos verdes	Peru	Cajamarca	San Ignacio	Tabaconas	Tabaconas, Santuario Nacional Tabaconas-Namballe, Quebrada Chichilapa grande	Peru, Departamento: Cajamarca, Provincia: San Ignacio, Tabaconas: Tabaconas, Santuario Nacional Tabaconas-Namballe, Quebrada Chichilapa grande	bosque muy humedo, abundante sustrato organico suelto sobre rocas disgregadas, poco profundo		Alt: 2190 - 2190m	0	0	2190	2190	2190 - 2190
Solanum longifilamentum	Monteagudo, A.		16710		Peña, A.; Mateo, J.; Ayerbe, R. & Rivera, R.	USM		66167	232514		18	7	2008		Särkinen, T.	0	2	2014	Feb 2014				sufrutice 30 cm; flores blanco-rosadas	Peru	Pasco	Oxapampa	Huancabamba	Dtto Huancabamba, Zona de amortiguamiento del Parque Nacional Yanachaga Chemillen, Rio Chillcatambo, parte media	Peru, Departamento: Pasco, Provincia: Oxapampa, Huancabamba: Dtto Huancabamba, Zona de amortiguamiento del Parque Nacional Yanachaga Chemillen, Rio Chillcatambo, parte media	bosque primario montano	SPEC	10°17'28" S, 75°30'32" W Alt: 1852 - 1852m	-10.291	-75.5088	1852	1852	1852 - 1852
Solanum longifilamentum	Monteagudo, A.		15798		Rodríguez, D.; Mateo, J. & Flores, V.	USM		66168	243946		31	10	2007		Särkinen, T.	0	2	2014	Feb 2014				sufrutice 0.6 m; flores blancas; frutos verdes	Peru	Pasco	Oxapampa	Tunqui	Parque Nacional Yanachaga Chemillen, parte alta de la trocha Tunqui - Cajonpata, sector Tunqui, dist. Huancabamba	Peru, Departamento: Pasco, Provincia: Oxapampa, Tunqui: Parque Nacional Yanachaga Chemillen, parte alta de la trocha Tunqui - Cajonpata, sector Tunqui, dist. Huancabamba	bosque humedo montano primario	SPEC	10°16'15" S, 75°30'23" W Alt: 1950 - 1950m	-10.2708	-75.5065	1950	1950	1950 - 1950
Solanum longifilamentum	Croat, T.B.		98274		Ferry, G.	MO		68528			4	9	2007		Särkinen, T.	0	6	2014	Jun 2014				Less than 1 m tall; corolla white; berries green.	Ecuador	Pichincha			Along road from Tandayapa to Nono, 4.1 km S of Tandayapa.	Ecuador, Provincia: Pichincha: Along road from Tandayapa to Nono, 4.1 km S of Tandayapa.		SPEC		-0.010071	-78.6709	1828	0	1828
Solanum longifilamentum	Leiva, S.		1390		Chuna, P. & Cadle, J.	F		68560			7	8	1994		Särkinen, T.	0	2	2014	Feb 2014				Hierba con flores blancas.	Peru	Cajamarca	Chota		A 1 km. de Paraguay (Queroto - La Granja).	Peru, Departamento: Cajamarca, Provincia: Chota: A 1 km. de Paraguay (Queroto - La Granja).	Rio, con abundantes arbustos.		Alt: 2250 - 2250m	0	0	2250	2250	2250 - 2250
Solanum longifilamentum	Dillon, M.		1115		Aronson, J.; Herra, A. & Berry, P.	MO		68569			17	7	1978		Särkinen, T.	0	2	2014	Feb 2014					Peru	Puno			Ollachea to San Gaban	Peru, Departamento: Puno: Ollachea to San Gaban			Alt: 1000 - 2000m	0	0	1000	2000	1000 - 2000
Solanum longifilamentum	Särkinen, T.		4029		Matthews, A. & Gonzáles, P.	USM		68646			19	3	2012		Särkinen, T.	25	2	2014	25 Feb 2014				Herb to 20cm high; corolla white with black eye, relexed; fruits green, not yet ripe	Peru	Puno	Carabaya	San Gapán - Juliaca km 258-255	km 258-255 on road to Juliaca from San Gaban, just before Charcaneque	Peru, Departamento: Puno, Provincia: Carabaya, San Gapán - Juliaca km 258-255: km 258-255 on road to Juliaca from San Gaban, just before Charcaneque	growing in gravelly roadside next to drainage ditch	GPS	13°38'30" S, 70°28'12" W Alt: 1550 - 1550m	-13.6418	-70.4699	1550	1550	1550 - 1550
Solanum longifilamentum	Särkinen, T.		4030		Matthews, A. & Gonzáles, P.	BM,USM		68647			19	3	2012		Särkinen, T.	0	2	2014	Feb 2014				Herb to 40 cm high, stems up to 50 cm long, scrambling; corolla white with black-purple eye, strongly reflexed; fruits green with slightly reflexed calyx tips	Peru	Puno	Carabaya	San Gapán - Juliaca km 250	km 250 on road to Juliaca from San Gaban, just before Uruhuasi	Peru, Departamento: Puno, Provincia: Carabaya, San Gapán - Juliaca km 250: km 250 on road to Juliaca from San Gaban, just before Uruhuasi	growing in gravelly roadside	GPS	13°41'23" S, 70°27'26" W Alt: 1918 - 1918m	-13.6896	-70.4572	1918	1918	1918 - 1918
Solanum longifilamentum	Knapp, S.		10454		Gonzáles, P.; Matthews, A. & Särkinen, T.	BM,USM		68940			16	3	2012		Särkinen, T.	0	2	2014	Feb 2014				Spindly herb to 60 cm; flowers white, petals reflexed, eye yellow-green; fruit green, immature, sepal tips reflexed in fruit	Peru	Cusco	Calca		ca. 2 km up Lares branch of Calca-Quellouno road (from junction of the Amparaes branch and the Lares branch), just above large bridge near road junction on way to Lares	Peru, Departamento: Cusco, Provincia: Calca: ca. 2 km up Lares branch of Calca-Quellouno road (from junction of the Amparaes branch and the Lares branch), just above large bridge near road junction on way to Lares	cloud forest along riverine valley with Alnus, Clusia, Cecropia, Lauraceae	GPS	12°58'27" S, 72°03'32" W Alt: 2589 - 2589m	-12.9741	-72.0588	2589	2589	2589 - 2589
Solanum longifilamentum	D'Arcy, W.G.		15746			MO,NY		69896			14	7	1984		Särkinen, T.	0	0	2014	2014				flowers white, roadside	Ecuador	Loja	Loja	Loja	between Loja and Saraguro	Ecuador, Provincia: Loja, Cantón: Loja, Loja: between Loja and Saraguro		SPEC		-3.83071	-79.2379	2316	0	2316
Solanum longifilamentum	Bussmann, R.W.		15823		Vega, C.; Wagter, R. & Briones O, J.E.	HUT		70903			27	6	2009		Särkinen, T.	0	2	2014	Feb 2014				Scraggling herb 1-1.5 m long, glabrous; flower 1 cm diam.; petals white with purple hue.	Peru	Amazonas	Chachapoyas	Leimebamba	Distrito Leymebamba. Bosque Alto Atuen.	Peru, Departamento: Amazonas, Provincia: Chachapoyas, Leimebamba: Distrito Leymebamba. Bosque Alto Atuen.	Species-rich slightly disturbed cloud forest on very steep slopes with hugs boulders.	SPEC		-6.74572	-77.7961	2583	0	2583
Solanum longifilamentum	Särkinen, T.		4577		Baden, H.M. & Gonzáles, P.	E,USM		71131			16	4	2013		Särkinen, T.	0	5	2014	May 2014	Mortiño			Delicate, scrambling herb; branches to 1 m long; stems and leaves purple-tinged; corolla white, spreading, rarely reflexed, corolla with purple eye at base; calyx hugging fruit, fruit green, calyx bilobed (?).	Peru	Cajamarca	San Ignacio		Along mud track between San Jose de Lourdes and Monterey de le Frontera, past the village of Diamantes	Peru, Departamento: Cajamarca, Provincia: San Ignacio: Along mud track between San Jose de Lourdes and Monterey de le Frontera, past the village of Diamantes	In road border of mud track, in disturbed area amongst cloud forest herbs	SPEC	4°59'03" S, 78°55'41" W Alt: 1587m	-4.98377	-78.9236	1587	0	1587
Solanum longifilamentum	Särkinen, T.		4581		Baden, H.M. & Gonzáles, P.	BM,USM		71135			17	4	2013		Knapp, S.	0	0	2014	2014				Much branching small shrub, stems up to 50cm long; petals white, reflexed; fruits green, turning shiny black when ripe	Peru	Amazonas	Bongará		Km 310-311 on rd Jaen-Tarapoto, 127 km from the turn-off to Jaen	Peru, Departamento: Amazonas, Provincia: Bongará: Km 310-311 on rd Jaen-Tarapoto, 127 km from the turn-off to Jaen	Along disturbed roadside vegetation	SPEC	5°52'00" S, 77°57'45" W Alt: 1895m	-5.85992	-77.9575	1895	0	1895
Solanum longifilamentum	Särkinen, T.		4585		Baden, H.M. & Gonzáles, P.	BM,E,USM		71139			17	4	2013		Särkinen, T.	0	6	2014	Jun 2014				Herb to 40 cm high, much branching; corolla white, reflexed; stamens unequal, slightly curved; stigma curving; fruits green, ripe	Peru	Amazonas	Bongará		Km 318 on rd Jaen-Tarapoto, 129 km from the turn-off to Jaen	Peru, Departamento: Amazonas, Provincia: Bongará: Km 318 on rd Jaen-Tarapoto, 129 km from the turn-off to Jaen	in disturbed cloud forest	SPEC	5°50'44" S, 77°59'46" W Alt: 2196m	-5.8407	-77.991	2196	0	2196
Solanum longifilamentum	Särkinen, T.		4611		Baden, H.M. & Gonzáles, P.	E,USM		71166			19	4	2013		Särkinen, T.	0	0	0					Small herb to 20cm high; corolla white, reflexed; fruits green	Peru	Amazonas	Luya		km 18-20 on rd from Nuevo Tingo to Kuelap, just before bridge at Choctamal	Peru, Departamento: Amazonas, Provincia: Luya: km 18-20 on rd from Nuevo Tingo to Kuelap, just before bridge at Choctamal	in disturbed montane forest	SPEC	6°23'23" S, 77°59'17" W Alt: 2610m	-6.38708	-77.9861	2610	0	2610
Solanum longifilamentum	Särkinen, T.		4620		Baden, H.M.	E,USM		71176			20	4	2013		Särkinen, T.	0	6	2014	Jun 2014				Basally branching small shrub, scrambling over roadside vegetation; corolla white, reflexed; fruit green, placental line becoming visible at maturity	Peru	Amazonas	Chachapoyas		km422-423 on rd from Leimebamba to Celendin, just a few kilometres outside Leimebamba	Peru, Departamento: Amazonas, Provincia: Chachapoyas: km422-423 on rd from Leimebamba to Celendin, just a few kilometres outside Leimebamba	in disturbed montane vegetation close to fields and grazing areas	SPEC	6°43'08" S, 77°48'11" W Alt: 2336m	-6.71802	-77.8017	2336	0	2336
Solanum longifilamentum	Särkinen, T.		4820		Baden, H.M. & Perales, E.	E,USM		71375			30	5	2013		Särkinen, T.	0	2	2014	Feb 2014				Upright herb to 70vcm high; corolla white, reflexed	Peru	Junín	Chanchamayo		On road from San Ramon to Puyusacha, a private conservation area	Peru, Departamento: Junín, Provincia: Chanchamayo: On road from San Ramon to Puyusacha, a private conservation area	along disturbed roadside vegetation close to coffee and Inga plantation	SPEC	11°05'51" S, 75°24'42" W Alt: 949m	-11.0919	-75.407	949	0	949
Solanum longifilamentum	Särkinen, T.		4834		Baden, H.M. & Perales, E.	E,USM		71389			2	6	2013		Särkinen, T.	0	2	2014	Feb 2014				Upright herb to 30cm high; corolla white, strongly reflexed; fruits green, not ripe yet	Peru	Junín	Chanchamayo		rd from San Ramon past Vitoc to Union Mantish, past Rio Chilpes	Peru, Departamento: Junín, Provincia: Chanchamayo: rd from San Ramon past Vitoc to Union Mantish, past Rio Chilpes	along a disturbed roadside in a landslide amongst secondary vegetation	SPEC	11°15'08" S, 75°21'36" W Alt: 1309m	-11.2514	-75.3561	1309	0	1309
Solanum longifilamentum	Särkinen, T.		4856		Baden, H.M. & Perales, E.	USM		71411			9	6	2013		Särkinen, T.	0	2	2014	Feb 2014				Herb to 50cm high, woody at base; corolla white, reflexed; fruits green	Peru	Pasco	Oxapampa		at Ulcumano ecolodge near Oxapampa	Peru, Departamento: Pasco, Provincia: Oxapampa: at Ulcumano ecolodge near Oxapampa	in montane forest with Melastomataceae shrubs, Fuchsia	SPEC	10°38'18" S, 75°26'08" W Alt: 2239m	-10.6364	-75.4347	2239	0	2239
Solanum longifilamentum	Monteagudo, A.		15724		Rodriguez M, D.; Mateo, J.L. & Flores, V.	BM,USM		73305	244034		29	10	2007		Särkinen, T.	0	0	2002	2002				sufrutice 70 cm; flores blancas; frutos verdes	Peru	Pasco	Oxapampa	Parque Nacional Yanachaga-Chemillén	Dist. Huancabamba, parte media de la quebrada Muchuy Mayo, Sector Tunqui	Peru, Departamento: Pasco, Provincia: Oxapampa, Parque Nacional Yanachaga-Chemillén: Dist. Huancabamba, parte media de la quebrada Muchuy Mayo, Sector Tunqui	bosque montano primario en ribera de río	SPEC	10°17'30" S, 75°31'05" W Alt: 1800m	-10.2883	-75.5175	1800	0	1800
Solanum longifilamentum	Valenzuela, L.		10353		Astete, C.; Zamora, F.; Suares, N. & Atausupa, M.	BM		73383			21	11	2007		Särkinen, T.	0	0	0					hierba 1 m; flores blancas	Peru	Cusco	La Convención	Santa Elena	Versalles, Dist. Ocobamba	Peru, Departamento: Cusco, Provincia: La Convención, Santa Elena: Versalles, Dist. Ocobamba	bosque primario	SPEC	12°46'37" S, 72°16'58" W Alt: 1853m	-12.7728	-72.2763	1853	0	1853
Solanum longifilamentum	Monteagudo, A.		13936		Arteaga, J.; Peña, A. & Flores, V.	BM		73384			8	5	2007		Särkinen, T.	0	2	2014	Feb 2014				arbusto apoyante 3 m; flores blancas; frutos verdes	Peru	Pasco	Oxapampa		Dist. Oxapampa, parte media de la quebrada San Alberto (zona de amortiguamiento), tesis de maestria de J. Arteaga (Evaluación comparativa de dos microcuencas y calidad de agua en Oxapampa)	Peru, Departamento: Pasco, Provincia: Oxapampa: Dist. Oxapampa, parte media de la quebrada San Alberto (zona de amortiguamiento), tesis de maestria de J. Arteaga (Evaluación comparativa de dos microcuencas y calidad de agua en Oxapampa)	bosque montano secundario	SPEC	10°33'00" S, 75°22'39" W Alt: 2135m	-10.55	-75.3732	2135	0	2135
Solanum longifilamentum	Salinas, I.		1144		Beltrán, H.	USM		74996	211035		3	5	2005	CF	Särkinen, T.	0	2	2014	Feb 2014				Hierba creciendo en partes muy humedas, caliz verde, corola blanca, estigma amarilla	Peru	Huánuco	Chinchao	San Pedro de Carpish	Dept. Chinchao, San Pedro de Carpish, arriba del tunel	Peru, Departamento: Huánuco, Provincia: Chinchao, San Pedro de Carpish: Dept. Chinchao, San Pedro de Carpish, arriba del tunel	Bosque montano humedo; dominancia de Hedyosmum, Miconia, Clusia, Weinmannia, helechos arborescentes	GAZ	9°43'14" S, 76°06'53" W Alt: 2770 - 2820m	-9.72056	-76.1147	2770	2820	2770 - 2820
Solanum longifilamentum	Vásquez, R.		35721		Rojas, R. & Rivera, R.	USM		74997	00266598		25	5	2009	CF	Särkinen, T.	0	2	2014	Feb 2014				Hierba 0.70cm; flores blancas; frutos negros	Peru	Pasco	Oxapampa		Dist. Huancabamba, carretera San Daniel - Tunqui	Peru, Departamento: Pasco, Provincia: Oxapampa: Dist. Huancabamba, carretera San Daniel - Tunqui	Bosque secundario en borde de carretera	GAZ		-10.3778	-75.5519	1645	0	1645
Solanum longifilamentum	Cueva, M.		216		Peña, A.; Rivera, R. & Moens, M.	USM		74998	253679		18	10	2008		Särkinen, T.	0	2	2014	Feb 2014				Hierba 0.3m, pedicelos y caliz verde, corola blanca, filamentos estaminales blanco-amarillentos, anteras amarillas, estilo blanco, estigma verde; frutos verde	Peru	Pasco	Oxapampa		Dist. Huancabamba, Parque Nacional Yanachaga-Chemillen, sector Tunqui, camono hacia Maria Punis	Peru, Departamento: Pasco, Provincia: Oxapampa: Dist. Huancabamba, Parque Nacional Yanachaga-Chemillen, sector Tunqui, camono hacia Maria Punis	Bosque premontana primario	GAZ	10°16'19" S, 75°30'35" W Alt: 1895m	-10.2718	-75.5098	1895	0	1895
Solanum longifilamentum	Ayerbe, J.R.		194		Heredia, D.	USM		74999	253749		11	11	2008		Särkinen, T.	0	2	2014	Feb 2014				Arbusto 0.5m; flores blancas, frutos verdes	Peru	Pasco	Oxapampa		Dist. Huancabamba, sector Tunqui	Peru, Departamento: Pasco, Provincia: Oxapampa: Dist. Huancabamba, sector Tunqui	Bosque secundario ribereno	GAZ	10°16'25" S, 75°31'01" W Alt: 1784m	-10.2737	-75.5168	1784	0	1784
Solanum longifilamentum	Cueva, M.		474		Rivera, R.	USM		75000	253355		24	2	2009	CF	Särkinen, T.	0	2	2014	Feb 2014				Hierba 0.6m; caliz verde, corola blanca, anteras amarillas; frutos negruzcos	Peru	Pasco	Oxapampa		Dist. Huancabamba; Parque Nacional Yanachaga-Chemillen, sector San Daniel	Peru, Departamento: Pasco, Provincia: Oxapampa: Dist. Huancabamba; Parque Nacional Yanachaga-Chemillen, sector San Daniel	Bosque montano primario	GAZ	10°26'16" S, 75°26'18" W Alt: 2240m	-10.4378	-75.4383	2240	0	2240
Solanum longifilamentum	Gonzáles, P.		2108		Trinidad, H.; Monzón, M. & Valencia, N.	USM		75397	00274472		2	12	2012	CF	Särkinen, T.	0	2	2014	Feb 2014				Hierba escasa, flores blancas, algunas inflorescencias furcadas	Peru	Cajamarca	Chota		Dist. Querocoto, Hacienda La Granja, quebrada San Lorenzo	Peru, Departamento: Cajamarca, Provincia: Chota: Dist. Querocoto, Hacienda La Granja, quebrada San Lorenzo	Matorral-garagal	GAZ	6°21'03" S, 79°07'19" W Alt: 1998m	-6.35093	-79.1219	1998	0	1998
Solanum longifilamentum	Gonzáles, P.		313			E,USM		76688			7	2	2009		Särkinen, T.	0	6	2014	Jun 2014				Hierba hasta 80 cm; frecuente (gran variacion morfológica); flores blancas	Peru	Pasco	Oxapampa		Dist. Huancabamba -Tunqui, Trocacha Colono y Trocha Chilcatambo	Peru, Departamento: Pasco, Provincia: Oxapampa: Dist. Huancabamba -Tunqui, Trocacha Colono y Trocha Chilcatambo	Bosque primario	SPEC	10°16'30" S, 75°30'42" W Alt: 1900 - 2300m	-10.2717	-75.507	1900	2300	1900 - 2300
Solanum longifilamentum	Solomon, J.C.		18869			G,MO		88358			30	4	1990		Särkinen, T.	0	6	2014	Jun 2014				Corolas blancas, en agua de poco profundidad.	Bolivia	La Paz	Murillo		Valle del Río Zongo, 40.2 km al norte (abajo) de la cumbre. Laderas muy abruptas cubiertas con pastizales con pequeños restos de bosque disturbido en los arroyos.	Bolivia, Department: La Paz, Province: Murillo: Valle del Río Zongo, 40.2 km al norte (abajo) de la cumbre. Laderas muy abruptas cubiertas con pastizales con pequeños restos de bosque disturbido en los arroyos.		SPEC		-16.0882	-68.0426	1600	0	1600
Solanum longifilamentum	D'Arcy, W.G.		16476			MO		88376			12	7	1986		Särkinen, T.	0	0	2013	2013				flowers white	Ecuador	Loja			20 kms from Yangana, 9000 ft.	Ecuador, Provincia: Loja: 20 kms from Yangana, 9000 ft.	roadside	SPEC		-4.43847	-79.1473	2743	0	2743
Solanum longifilamentum	D'Arcy, W.G.		16452	A		MO		88377			11	7	1986		Särkinen, T.	0	0	2013	2013				Flowers white.	Ecuador	Loja			Road from Loja to Yangana. Roadsides and ravines.	Ecuador, Provincia: Loja: Road from Loja to Yangana. Roadsides and ravines.		SPEC		-4.43847	-79.1473	0	0
Solanum longifilamentum	Lewis, W.H.		14172		Elvin-Lewis, M.; Kennelly, E.J. & Gnerre, M.C.	MO		94453			1	8	1988		Särkinen, T.	0	0	2013	2013	wampishkúr	Shuar Jívaro	Stems and leaves crushed and applied with achote warm to treat skin irritations (papera)	spreading herb; fruit maturing purple-black; petals white	Ecuador	Pastaza			Tsurakú (Pitirishca), km 51 south on road from Puyo to Macas	Ecuador, Provincia: Pastaza: Tsurakú (Pitirishca), km 51 south on road from Puyo to Macas	vicinity of village, including pastures and mostly disturbed and secondary forests	SPEC		-1.80749	-77.8339	800	0	800
Solanum longifilamentum	Zak, V.		2446			MO		94455			14	8	1987		Särkinen, T.	0	0	2013	2013					Ecuador	Cañar			Carretera Cañar-Azoguez-desvio a Moloboc-Grande-Molon-Ventana.	Ecuador, Provincia: Cañar: Carretera Cañar-Azoguez-desvio a Moloboc-Grande-Molon-Ventana.		SPEC		-2.65647	-78.9169	3200	3450	3200 - 3450
Solanum longifilamentum	Fuentes, A.		13261		Huaylla, H.; Vásquez, R. & Lara R, R.	NY,USM		94930			19	8	2008		Särkinen, T.	0	6	2014	Jun 2014				Subfrutice ca. 40cm; botones, flores blancas, fruto inmaduro verde	Bolivia	La Paz	Bautista Saavedra		Area Natural de Manejo Integrado Apolobamba, carretera entre Charazani y Camata	Bolivia, Department: La Paz, Province: Bautista Saavedra: Area Natural de Manejo Integrado Apolobamba, carretera entre Charazani y Camata	Pedregales y vegetacion secundaria del bosque montano estacional, en ladera con pendiente media	SPEC		-15.216	-68.809	1870	0	1870
Solanum longifilamentum	Monteagudo, A.		3820		Mateo, C. & Ortiz, G.	NY		94931			10	9	2002		Särkinen, T.	0	6	2014	Jun 2014				Arbusto 70 cm, flores morado-cremosas, estambres amarillos; frutos verdes	Peru	Pasco	Oxapampa		Dist. Oxapampa, carretera entre Oxapampa y Putsagno	Peru, Departamento: Pasco, Provincia: Oxapampa: Dist. Oxapampa, carretera entre Oxapampa y Putsagno	Bosque secundario	SPEC	10°38' S, 75°25' W Alt: 2050 - 2350m	-10.6333	-75.4167	2050	2350	2050 - 2350
Solanum longifilamentum	Knapp, S.		10739		Gamboa, E.; Hall, D. & McAlister, E.	BM,USM		95397			5	6	2014		Knapp, S.	0	6	2014	Jun 2014				herb amongst other vegetation, stems to 1 m long, not woody; flowers white, petals reflexed, eye green, style straight; fruit green shiny, sepals strongly reflexed	Peru	Amazonas	Chachapoyas		just outside town of Leimebamba on road to Chachapoyas, on R bank of Río Utcubamba	Peru, Departamento: Amazonas, Provincia: Chachapoyas: just outside town of Leimebamba on road to Chachapoyas, on R bank of Río Utcubamba	disturbed montane forest; damp second growth bank along roadside ditch; luxuriant vegetation with Cobaea, Solanum habrochaites, Solanum americanum, Solanum sp. (zahlbruckneri)	GPS	6°42'28" S, 77°48'10" W Alt: 2187m	-6.70472	-77.8017	2187	0	2187
Solanum longifilamentum	Davidson, C.		4976			MO		96500			12	11	1976		Särkinen, T.	0	0	2013	2013				flowers white	Bolivia	La Paz	Nor Yungas		Carretera fundam. 3, 16.2 km SW of Yolosa jct., toward Unduavi	Bolivia, Department: La Paz, Province: Nor Yungas: Carretera fundam. 3, 16.2 km SW of Yolosa jct., toward Unduavi	up a narrow stream channel, very shady, rocky and mossy; Holdrige life zone; very humid montane subtropical rainforest; open place	SPEC		-16.2208	-67.8327	2078	0	2078
Solanum longifilamentum	Nee, M.		55273		Michelangeli, F.; Colque I, O.; Flores S, R.; McClelland, D. & Stern, S.	MO		96501			1	5	2007		Särkinen, T.	0	0	2013	2013				Herb, looks just like plants in Edo. Veracruz, Mexico. Fruit green, turning black.	Bolivia	Cochabamba	Chapare		Along highway from Villa Tunari to Cochabamba, 43 km SW of bridge over Río Espírito Santo.	Bolivia, Department: Cochabamba, Province: Chapare: Along highway from Villa Tunari to Cochabamba, 43 km SW of bridge over Río Espírito Santo.	Humid evergreen forest on very steep slopes.	SPEC		-17.1352	-65.7087	1320	0	1320
Solanum longifilamentum	Nee, M.		30224			MO		96502			0	0	0		Särkinen, T.	0	0	2013	2013					Bolivia	La Paz				Bolivia, Department: La Paz			Alt: 2450m	0	0	2450	0	2450
Solanum longifilamentum	Nee, M.		32050			MO		96503			0	0	0		Särkinen, T.	0	0	2013	2013					Bolivia	La Paz				Bolivia, Department: La Paz			Alt: 2150m	0	0	2150	0	2150
Solanum longifilamentum	Nee, M.		37245			MO		96504			0	0			Särkinen, T.	0	0	2013	2013					Bolivia	Santa Cruz	Ichilo	Parque Nacional Amboró	Within the Flora de la Region del Parque Nacional Amboro, but above the 700 m	Bolivia, Department: Santa Cruz: Within the Flora de la Region del Parque Nacional Amboro, but above the 700 m contour		SPEC		-18.1083	-63.95	1465		1465
Solanum longifilamentum	Solomon, J.C.		10806			MO		96507			12	9	1983		Särkinen, T.	0	0	2013	2013				Growing in gravel of stream bed. Corollas white.	Bolivia	La Paz	Murillo		44.0 km below Lago Zongo dam. Vicinity of Cahua hydroelectric plant	Bolivia, Department: La Paz, Province: Murillo: 44.0 km below Lago Zongo dam. Vicinity of Cahua hydroelectric plant	moist forest, disturbed, alternating with Chacos and secondary forest	SPEC		-16.0443	-67.9865	1200	0	1200
Solanum arenicola	Foster, R.B.		11365			F,USM		33367	80470		12	9	1986		Särkinen, T.	0	2	2014	Feb 2014				herb 1 m; stem strongly ribbed; leaves purple below; flower white with green ring in center around bright yellow stamens	Peru	Madre de Dios	Manu	Parque Nacional Manu	Cocha Cashu Station, Río Manu	Peru, Departamento: Madre de Dios, Provincia: Manu, Parque Nacional Manu: Cocha Cashu Station, Río Manu	on or near river bank	SPEC	11°31'48" S, 71°13'48" W Alt: 350 - 350m	-11.53	-71.23	350	350	350 - 350
Solanum arenicola	Buchtien, O.		3891			US		60650			0	10	1912		Särkinen, T.	0	6	2014	Jun 2014					Bolivia	La Paz	Nor Yungas		Polo-Polo bei Coroico, Nordyungas	Bolivia: Polo-Polo bei Coroico, Nordyungas			Alt: 1100m	0	0	1100	0	1100
Solanum arenicola	Nee, M.		31497			K		60652			22	8	1985		Särkinen, T.	0	5	2014	May 2014				Scattered annuals. Erect herb. Corolla white, with yellow-green center; anthers yellow	Bolivia	Pando			Prov. Manuripi, large sandbar in rio Madre de Dios, 8 km. (by air) NNE of Nueva Etea	Bolivia, Department: Pando: Prov. Manuripi, large sandbar in rio Madre de Dios, 8 km. (by air) NNE of Nueva Etea	In lower parts and Salix humboldtiana and Tessaria integrifolia on higher, more stable parts	SPEC	11°15' S, 66°57' W Alt: 125m	-11.25	-66.95	125	0	125
Solanum arenicola	Nee, M.		37350			MO,US		60801			22	12	1988		Särkinen, T.	0	0	2013	2013				Erect herb with spreading branches. Corolla white with green star. Flowers odorless, held horizontally or downward; fruit held downward, green, turning black with very dull gloss; fruiting calyx appressed to fruit	Bolivia	Santa Cruz	Ichilo	Parque Nacional Amboró	Parque Nacional Amboro, along Rio Saguayo, 0.5 km. NE of entrance into first Andean foothills. Within the Flora de la Region del Parque Nacional Amboro, but above the 700 m contour	Bolivia, Department: Santa Cruz, Province: Ichilo, Parque Nacional Amboró: Parque Nacional Amboro, along Rio Saguayo, 0.5 km. NE of entrance into first Andean foothills. Within the Flora de la Region del Parque Nacional Amboro	Common along river sand and gravel. Tropical evergreen forest Iriartea deltoidea, Scheelea princeps, Jessenia bataua, selective logging ca 10 years ago	SPEC	17°39' S, 63°43' W Alt: 420m	-17.65	-63.7167	420	0	420
Solanum arenicola	Williams, D.E.		960			US		60850			13	9	1989		Särkinen, T.	0	5	2014	May 2014				Herb. Petals white, anthers yellow	Bolivia	Beni	Ballivian		Carmen Florida, Rio Beni, 7 km upstream from Rurrenabaque	Bolivia, Department: Beni, Province: Ballivian: Carmen Florida, Rio Beni, 7 km upstream from Rurrenabaque	Common on riverine playas (beaches)		Alt: 320m	0	0	320	0	320
Solanum arenicola	Foster, R.B.		3021		Foster, W.A.; Brokaw, H. & Brokaw, M.	USM		65856	81940		6	8	1974		Särkinen, T.	2	2	2014	2 Feb 2014				shrub 1m fls white	Peru	Cusco	Paucartambo	Rio Carbon-Rio Alto Madre de Dios	Atalaya	Peru, Departamento: Cusco, Provincia: Paucartambo, Rio Carbon-Rio Alto Madre de Dios: Atalaya	hilside and riverbank near jct			0	0	0	0
Solanum arenicola	Macbride, J.F.		5314			F		70812			10	8	1923		Särkinen, T.	0	9	2014	Sep 2014				flowers white	Peru	Junín	Chanchamayo	La Merced		Peru, Departamento: Junín, Provincia: Chanchamayo, La Merced	in hedgerow in sandy flat		Alt: 610m	0	0	610	0	610
Solanum arenicola	Särkinen, T.		4831		Baden, H.M. & Perales, E.	USM		71386			2	6	2013		Särkinen, T.	0	8	2014	Aug 2014				Herb to 40cm high; sticky to touch; corolla white, with a purple basal eye, strongly reflexed; fruits green, turning purple tinged when ripe	Peru	Junín	Chanchamayo		rd from San Ramon past Vitoc to Union Mantish, past Rio Chilpes	Peru, Departamento: Junín, Provincia: Chanchamayo: rd from San Ramon past Vitoc to Union Mantish, past Rio Chilpes	along a disturbed roadside in a landslide amongst secondary vegetation	SPEC	11°15'08" S, 75°21'36" W Alt: 1309m	-11.2514	-75.3561	1309	0	1309
Solanum arenicola	Nee, M.		31398			NY		72888			18	8	1985		Särkinen, T.	0	5	2014	May 2014				Heb, apparently rare here and obviously different from the common S. americanum Mill. Corolla white; anthers yellow	Bolivia	Pando	Madre de Dios	Puerto Candelaria	Puerto Candelaria, along the Rio Madre de Dios, 21 km. (by air) WSW of Riberalta	Bolivia, Department: Pando, Province: Madre de Dios, Puerto Candelaria: Puerto Candelaria, along the Rio Madre de Dios, 21 km. (by air) WSW of Riberalta	High clay banks of river, the top with flat, non-inundated evergreen forest dominated by scattered emergent Bertholletia excelsa	SPEC	c. 11°02'00" S, 66°15'00" W Alt: 125m	-11.0333	-66.25	125	0	125
Solanum arenicola	Fernández Casas, J.		8591		Susanna, ?	NY		72889			2	2	1983		Särkinen, T.	0	5	2014	May 2014				Flor blanca, fruto negro	Bolivia	Pando	Manuripi	Conquista	Conquista, Embarcadero sobre el Madre de Dios	Bolivia, Department: Pando, Province: Manuripi, Conquista: Conquista, Embarcadero sobre el Madre de Dios			Alt: 150m	0	0	150	0	150
Solanum arenicola	Nee, M.		31483			NY		72890			21	8	1985		Särkinen, T.	0	5	2014	May 2014				Erect herb. Corolla white with yellow-green star in center, reflexed. Anthers yellow	Bolivia	Pando	Manuripi		Along Rio Madre de Dios between Trinidadcito and San Miguel, 50 km. (by air) WSW of Riberalta	Bolivia, Department: Pando, Province: Manuripi: Along Rio Madre de Dios between Trinidadcito and San Miguel, 50 km. (by air) WSW of Riberalta	Sandbar, with some silt, now the dry season and lowest water levels. Annual herbs: Gramineae, Cyperaceae, Glinus radiatus, Physalis angulata, P. pubescens, Solanum americanum, and the woody pioneers Salix humboldtiana, Tessaria integrifolia	SPEC	c. 11°06'00" S, 66°31'00" W Alt: 125m	-11.1	-66.5167	125	0	125
Solanum arenicola	Araújo-M, A.		3130		et al	MO,NY		72891			26	9	2006		Särkinen, T.	0	5	2014	May 2014				Hierba 0,4 m; flores blancas con petalos amarillos	Bolivia	La Paz	Abel Iturralde		Parque Nacional Madidi, laguna Chalalan, rio Yariapo	Bolivia, Department: La Paz, Province: Abel Iturralde: Parque Nacional Madidi, laguna Chalalan, rio Yariapo	Bosque amazonico ribereto con Cecropia spp, Caliandra sp., Neea spp., Garcinia spp. y Jacaratia digitata	SPEC	c. 14°26'41" S, 67°53'05" W Alt: 275m	-14.4402	-67.8842	275	0	275
Solanum arenicola	Smith, S.F.		1354		et al	NY		72892			17	1	1989		Särkinen, T.	0	0	2013	2013				Herb, 0.25 m., in open ground left by overturned tree bowl; sepals green; petals white; anthers yellow; style white	Peru	Madre de Dios			Explorer's Inn, near the confluence of Rio Tambopata and Rio La Torre, 39 km. SW. of Puerto Moldonado. At 400 m. along the Laguna Chica Trail	Peru, Departamento: Madre de Dios: Explorer's Inn, near the confluence of Rio Tambopata and Rio La Torre, 39 km. SW. of Puerto Moldonado. At 400 m. along the Laguna Chica Trail	By large tree fall	SPEC	c. 12°50'00" S, 69°20'00" W	-12.8333	-69.3333	0	0
Solanum arenicola	Nee, M.		31724			NY		72893			2	9	1985		Särkinen, T.	0	5	2014	May 2014				Herb. Corolla white; fruit green; anthers yellow	Bolivia	Pando	Manuripi	Camacho	Along Rio Madre de Dios, Camacho	Bolivia, Department: Pando, Province: Manuripi, Camacho: Along Rio Madre de Dios, Camacho	Disturbed edges of river, with Salix humboldtiana	SPEC	11°32' S, 67°42' W Alt: 135m	-11.5333	-67.7	135	0	135
Solanum arenicola	Fournet, A.	A.F.	532			F		94935			31	8	1984		Särkinen, T.	0	6	2014	Jun 2014				Buisson de 50-60m dehaut; feuilles alternes, hirsutes, de 15 cm de long; fleurs blanches, 5 petales, 5 sepales en ombelle, 1-1.5cm de long; fruits baies de 5 mm de diametro	Bolivia	Beni			Alto-Beni, bord du Rio Quiquibay	Bolivia, Department: Beni: Alto-Beni, bord du Rio Quiquibay			Alt: 450m	0	0	450	0	450
Solanum arenicola	Seidel, R.		6608			NY		94936			1	6	1992		Särkinen, T.	0	6	2014	Jun 2014				Subarbusto 0.5m	Bolivia	Beni	Narbán		parque Isiboro-Secure, parte oriental cuenca del Isiboro, Aguas Negras, Yomomo	Bolivia, Department: Beni, Province: Narbán: parque Isiboro-Secure, parte oriental cuenca del Isiboro, Aguas Negras, Yomomo	En la orilla del arroyo, vegetacion flotante en el arroyo	SPEC	16°00' S, 65°15' W Alt: 200m	-16	-65.25	200	0	200
Solanum arenicola	Beck, S.G.		5479			NY		94937			27	7	1981		Särkinen, T.	0	6	2014	Jun 2014				Hierba apoyandose, 80cm; corola blanca, bayas redondas de 4mm	Bolivia	Beni	Ballivian		Espiritu en la zona de influencia del rio Yacuma, ribera alta sobre el rio Yacuma	Bolivia, Department: Beni, Province: Ballivian: Espiritu en la zona de influencia del rio Yacuma, ribera alta sobre el rio Yacuma	sabana humeda		Alt: 200m	0	0	200	0	200
Solanum arenicola	Orellana, R.		328			NY		94938			7	6	1999		Särkinen, T.	0	6	2014	Jun 2014				Hierba de 20cm, con frutos	Bolivia	Beni	Cercado		A 5 km del puerto del rio Tijamuchi, camino a san Ignacio	Bolivia, Department: Beni, Province: Cercado: A 5 km del puerto del rio Tijamuchi, camino a san Ignacio	Pastizal de Paspalum sp de 2 metros de altura, sabana inundable; crece enredada a los pastos.			0	0	0	0
Solanum arenicola	Moraes, M.		1198		Sarmiento, J. & Hanagarth, W.	NY		94939			18	2	1990		Särkinen, T.	0	6	2014	Jun 2014				Hierba 0.80m; flores blancas, frutos verde a negros; coleccion en alcohol	Bolivia	Beni	Yacuma		Espiritu, rio Yacuma	Bolivia, Department: Beni, Province: Yacuma: Espiritu, rio Yacuma	vegetacion riberena, bejucos y arbustos en frutos; llanos de Moxos, bosque de galeria	SPEC	14°08' S, 66°24' W Alt: 189m	-14.1333	-66.4	189	0	189
Solanum arenicola	Särkinen, T.		4866		Balarezo, A.	USM		96039			3	8	2014		Särkinen, T.	0	0	2014	2014				Herb to 1 m high, much branching at the base, stems to 0.5 m long; whole plant sticky to touch, with long glandular hairs, no smell; corolla white, with a black central eye, lobes reflexed; fruits green, turning dull black-purple when mature	Peru	Madre de Dios	Tambopata	Infierno	in the boat harbor of Infierno, c. 20 minutes by car SW from Puerto Maldonado	Peru, Departamento: Madre de Dios, Provincia: Tambopata, Infierno: in the boat harbor of Infierno, c. 20 minutes by car SW from Puerto Maldonado	in secondary vegetation in highly disturbed soil, in full sunlight	GPS	12°44'06" S, 69°13'47" W Alt: 186m	-12.7351	-69.2297	186	0	186
Solanum arenicola	Solomon, J.C.		13967			MO		96505			11	6	1985		Särkinen, T.	0	0	2013	2013				Suffrutescent, 1 m. Corollas white.	Bolivia	La Paz	Sud Yungas		3.5 km S of the bridge over the Río Quiquibey	Bolivia, Department: La Paz, Province: Sud Yungas: 3.5 km S of the bridge over the Río Quiquibey	moist montane forest with little disturbance	SPEC	15°43'33" S, 67°10'00" W Alt: 600m	-15.7259	-67.1667	600	0	600
Solanum arenicola	Solomon, J.C.		18434			MO		96506			27	5	1988		Särkinen, T.	0	0	2013	2013				Corolas blancas. Al borde del camino.	Bolivia	La Paz	Nor Yungas		21.1 km al noroeste del camino entre Yolosa y Caranavi por el camino a Suapi. (ca. 2.5 km al oeste de Suapi, cerca del puente sobre el Río Suapi). Bosque húmedo muy tocado.	Bolivia, Department: La Paz, Province: Nor Yungas: 21.1 km al noroeste del camino entre Yolosa y Caranavi por el camino a Suapi. (ca. 2.5 km al oeste de Suapi, cerca del puente sobre el Río Suapi). Bosque húmedo muy tocado.		SPEC	16°11'67" S, 67°78'33" W Alt: 1200m	-16.0895	-67.7569	1200	0	1200
Solanum antisuyo	Huamantupa, I.		3670		Acurio, E. & Ayerbe, R.	MO,NY		21213			23	7	2003		Särkinen, T.	0	6	2014	Jun 2014				Hierba 1.5m, flores azules entre arbustos espinosos	Peru	Cusco	Urubamba	Urubamba	Dist. Urubamba, Huaran, Bosque Seco	Peru, Departamento: Cusco, Provincia: Urubamba, Urubamba: Dist. Urubamba, Huaran, Bosque Seco		SPEC	13°18' S, 72°01' W Alt: 3160 - 3160m	-13.3	-72.0167	3160	3160	3160 - 3160
Solanum antisuyo	Huamantupa, I.		3185		Farfán, J. & Huallparamachi, G.	BM,MO,NY		21231			18	5	2003		Särkinen, T.	0	6	2014	Jun 2014				Hierba flores blancas	Peru	Cusco	Urubamba	Macchu Picchu	Dist. Machu Picchu, Alcamayo, nacientes del río, Bosque Secundario	Peru, Departamento: Cusco, Provincia: Urubamba, Macchu Picchu: Dist. Machu Picchu, Alcamayo, nacientes del río, Bosque Secundario		SPEC	13°09' S, 72°30' W Alt: 2749 - 2749m	-13.15	-72.5	2749	2749	2749 - 2749
Solanum antisuyo	Croat, T.B.		81568		Sizemore, M.	BM,MO,USM		22214	151449		1	6	1998		Särkinen, T.	0	0	2012	2012				2 m tall; flowers white.	Peru	Huánuco	Huánuco		Along road between Huanuco and Tingo María, vicinity of Carpish Tunnel, 1.1 km N of tunnel, ca. KM 455.	Peru, Departamento: Huánuco, Provincia: Huánuco: Along road between Huanuco and Tingo María, vicinity of Carpish Tunnel, 1.1 km N of tunnel, ca. KM 455.		SPEC	9°40' S, 76°04' W Alt: 2680 - 2680m	-9.66667	-76.0667	2680	2680	2680 - 2680
Solanum antisuyo	Hutchison, P.C.		5931		Wright, J.K. & Straw, R.M.	MO		22763			17	7	1964		Särkinen, T.	0	2	2014	Feb 2014					Peru	Huánuco	Huánuco		Carpish, above Acomayo. Lower ceja.	Peru, Departamento: Huánuco, Provincia: Huánuco: Carpish, above Acomayo. Lower ceja.			Alt: 2800 - 2800m	0	0	2800	2800	2800 - 2800
Solanum antisuyo	D'Arcy, W.G.		16468			BM,NY		23532			12	7	1986		Särkinen, T.	0	6	2014	Jun 2014				Flowers white.	Ecuador	Zamora-Chinchipe			Road from Vilcabamba to Valladolid. 27 km from Yangana.	Ecuador, Provincia: Zamora-Chinchipe: Road from Vilcabamba to Valladolid. 27 km from Yangana.	In stream.	SPEC	Alt: 2682m	-4.45494	-79.1512	2682	0	2682
Solanum antisuyo	Madsen, J.E.		75741		Bloch, C. & Christensen, H.	BM		24230			2	12	1988		Särkinen, T.	0	6	2014	Jun 2014				Herb, 0.5-1 m high. Petals white.	Ecuador	Zamora-Chinchipe		Parque Nacional Podocarpus	Road Yangana-Valladolid, km. 26.	Ecuador, Provincia: Zamora-Chinchipe, Parque Nacional Podocarpus: Road Yangana-Valladolid, km. 26.	Montane forest along ravine. Disturbed streambed.	SPEC	4°29' S, 79°09' W Alt: 2550m	-4.48333	-79.15	2550	0	2550
Solanum antisuyo	Buchtien, O.		463			BM,G,US		26598			0	2	1914		Särkinen, T.	0	6	2014	Jun 2014				Beeren gelblichgrün, Blüten violett.	Bolivia				Nordyungas, Unduavi.	Bolivia: Nordyungas, Unduavi.	Región andina		Alt: 3200m	0	0	3200	0	3200
Solanum antisuyo	Valenzuela, L.		1735		Calatayud, G. & Huamantupa, I.	BM,MO		35697			13	4	2003		Särkinen, T.	0	6	2014	Jun 2014				Arbusto 1.5 m, flores blancas.	Peru	Cusco	Urubamba	Machu Picchu		Peru, Departamento: Cusco, Provincia: Urubamba, Machu Picchu	Bosque primario, en la quebrada.	SPEC	13°13' S, 72°33' W Alt: 2349 - 2349m	-13.2167	-72.55	2349	2349	2349 - 2349
Solanum antisuyo	Bohs, L.		3321		Clark, J.L. & Bennett, J.R.	BM,LOJA,NY,QCNE,UT		55423			27	3	2005		Särkinen, T.	0	6	2014	Jun 2014				Herb 0.75 m tall. Stems winged. Inflorescences forked, pedicels reflexed. Corollas white; anthers yellow. Fruits light green, very large for Solanum sect.	Ecuador	Loja		Yangana	Prov. Loja. Parroquia Yangana. Road descending from Cerro Toledo antennas toward Yangana.	Ecuador, Provincia: Loja, Yangana: Prov. Loja. Parroquia Yangana. Road descending from Cerro Toledo antennas toward Yangana.	Plant growing in middle of stream.	SPEC	4°23'02" S, 79°06'58" W Alt: 3050m	-4.38389	-79.1161	3050	0	3050
Solanum antisuyo	Clark, J.L.		9444		Menuz, D. & Quinn, S.	BM,NY,QCNE,US		57627			18	8	2005		Särkinen, T.	0	6	2014	Jun 2014				Terrestrial herb, 50 cm tall. Flowers pendent. Petals white; nearly seperate	Ecuador	Pichincha			Termas de Papallacta Hot Springs; 67 km east of Quito near the Hwy. Quito-Baeza. Parking lot of Balneario Termas de Papallacta	Ecuador, Provincia: Pichincha: Termas de Papallacta Hot Springs; 67 km east of Quito near the Hwy. Quito-Baeza. Parking lot of Balneario Termas de Papallacta		SPEC	0°20' S, 78°10' W Alt: 3300m	-0.333333	-78.1667	3300	0	3300
Solanum antisuyo	Cazalet, P.C.D.		5523		Pennington, T.D.	K		57642			6	12	1961		Särkinen, T.	0	6	2014	Jun 2014				18'' herb, much branched from base. No potatoes present. Corolla white, with yellow-green centre. Anths bright yellow, forming column round style. Young frt green, orbicular, 1/2;; diam	Ecuador	Napo		Cayambe	Napo-Pastasa, E.N.E of Cayambe Mountain. Oriente trail	Ecuador, Provincia: Napo, Cayambe: Napo-Pastasa, E.N.E of Cayambe Mountain. Oriente trail			Alt: 3261m	0	0	3261	0	3261
Solanum antisuyo	Buchtien, O.		9092			US		57665			0	10	1931		Särkinen, T.	0	6	2014	Jun 2014					Bolivia				Andina. [additional notes illegible]	Bolivia: Andina. [additional notes illegible]			Alt: 3250m	0	0	3250	0	3250
Solanum antisuyo	Núñez V, P.		8474		Pacheco, P. & Salinas, N.	BM,MO		57669			30	10	1987		Särkinen, T.	0	6	2014	Jun 2014				Hierba 0.70 m; flores azules	Peru	Cusco	Paucartambo	Paucartambo	Dpto. Cusco: Prov. Paucartambo, km 130 hacia Kosñipata; incluye Acjanacu, Pillahuata, parte alta del Parque Nacional del Manu y ceja de selva hacia Kosñipata	Peru, Departamento: Cusco, Provincia: Paucartambo, Paucartambo: Dpto. Cusco: Prov. Paucartambo, km 130 hacia Kosñipata; incluye Acjanacu, Pillahuata, parte alta del Parque Nacional del Manu y ceja de selva hacia Kosñipata		SPEC	13°05'00" S, 71°30' W Alt: 2600 - 2600m	-13.0833	-71.5	2600	2600	2600 - 2600
Solanum antisuyo	Buchtien, O.		3887			US		57677			0	10	1912		Särkinen, T.	0	6	2014	Jun 2014					Bolivia				Andina.	Bolivia: Andina.			Alt: 2700m	0	0	2700	0	2700
Solanum antisuyo	Hernani A, L.		1037			HUSA		65610			21	6	2008		Särkinen, T.	0	0	2012	2012				Subarbusto de 1.2m, flores moradas	Peru	Cusco	La Convención	Quebrada Lorohuachana	Quebrada Lorohuachana, sector Laco, Santuario Nacional Megantoni, Dist. Echarate [18L 817394 8618911]	Peru, Departamento: Cusco, Provincia: La Convención, Quebrada Lorohuachana: Quebrada Lorohuachana, sector Laco, Santuario Nacional Megantoni, Dist. Echarate [18L 817394 8618911]	Bosque de Polylepis		Alt: 3400 - 3400m	0	0	3400	3400	3400 - 3400
Solanum antisuyo	Hernani A, L.		968			HUSA		65611			18	6	2008		Särkinen, T.	0	0	2012	2012				Subarbusto de 0.5m; flores moradas; frutos verdes negruscos	Peru	Cusco	La Convención	Quebrada Lorohuachana	Quebrada Lorohuachana, sector Laco, Santuario Nacional Megantoni, Dist. Echarate [18L 0817387 8618148]	Peru, Departamento: Cusco, Provincia: La Convención, Quebrada Lorohuachana: Quebrada Lorohuachana, sector Laco, Santuario Nacional Megantoni, Dist. Echarate [18L 0817387 8618148]	Pajonales rodeados de pequenos bosques mixtos		Alt: 3533 - 3533m	0	0	3533	3533	3533 - 3533
Solanum antisuyo	Hernani A, L.		1033			HUSA		65612			21	6	2008		Särkinen, T.	0	0	2012	2012				Subarbusto de 1.5m; flores rosada palido	Peru	Cusco	La Convención	Quebrada Lorohuachana	Quebrada Lorohuachana, sector Laco, Santuario Nacional Megantoni, Dist. Echarate [18L 817394 8618911]	Peru, Departamento: Cusco, Provincia: La Convención, Quebrada Lorohuachana: Quebrada Lorohuachana, sector Laco, Santuario Nacional Megantoni, Dist. Echarate [18L 817394 8618911]	Bosque de Polylepis		Alt: 3400 - 3400m	0	0	3400	3400	3400 - 3400
Solanum antisuyo	Cueva M, M.		625		Rivera, R.	HUSA,USM		65616	252837		26	4	2009		Särkinen, T.	0	0	2012	2012				Hierba 0.3m; pedicelos y caliz verde, corola blanca, anteras amarillas, estilo blanco, estigma verde; frutos verdes	Peru	Pasco	Oxapampa	Parque Nacional Yanachaga-Chemillén	Parque Nacional Yanachaga-Chemillén, sector San Alberto, alrededores del Refugio el Cedro, Dist. Oxapampa	Peru, Departamento: Pasco, Provincia: Oxapampa, Parque Nacional Yanachaga-Chemillén: Parque Nacional Yanachaga-Chemillén, sector San Alberto, alrededores del Refugio el Cedro, Dist. Oxapampa	Bosque montano primario	SPEC	10°32'26" S, 75°21'18" W Alt: 2483 - 2483m	-10.5405	-75.3549	2483	2483	2483 - 2483
Solanum antisuyo	Vilca C, S.		71		Arce C, K.; Dávalos M, C. & Ortiz V, E.	HUSA		65625			10	3	2004		Särkinen, T.	0	0	2012	2012				Hierba de 1 m de alto, flores blanco	Peru	Puno	Carabaya	Chacayage	Margen derecha del rio que pasa frente al campamento Chacayage	Peru, Departamento: Puno, Provincia: Carabaya, Chacayage: Margen derecha del rio que pasa frente al campamento Chacayage	Bosque montano maduro medio, intervenido	SPEC	13°45'48" S, 70°13'07" W Alt: 2600 - 2600m	-13.7633	-70.2185	2600	2600	2600 - 2600
Solanum antisuyo	Ferreyra, R.		8164			MOL,USM		65681	82640		3	10	1950		Särkinen, T.	0	0	2012	2012				Yerba sufruticosa, flores blanquecinas	Peru	Huánuco	Huánuco	Carpish	Carpish, carretera Huanuco - Tingo Maria	Peru, Departamento: Huánuco, Provincia: Huánuco, Carpish: Carpish, carretera Huanuco - Tingo Maria	selva		Alt: 2700 - 2900m	0	0	2700	2900	2700 - 2900
Solanum antisuyo	Barbour, P.		4088			USM		65796	82645		16	10	1978		Särkinen, T.	24	2	2012	24 Feb 2012				terrestial herb; flowers white; with yellow anthers; fruit green	Peru	Amazonas	Bagua	Cordillera Colán	SE of la Peca	Peru, Departamento: Amazonas, Provincia: Bagua, Cordillera Colán: SE of la Peca	humid cloud forest		Alt: 2362 - 2461m	0	0	2362	2461	2362 - 2461
Solanum antisuyo	Cano, A.		3636			USM		65799	108755		14	7	1990		Särkinen, T.	24	2	2012	24 Feb 2012				hierba 80 cm escasas; flores blancas	Peru	Cusco	Paucartambo	Jesus Maria		Peru, Departamento: Cusco, Provincia: Paucartambo, Jesus Maria	ladera rocosa con pajonal		Alt: 3500 - 3600m	0	0	3500	3600	3500 - 3600
Solanum antisuyo	Cano, A.		4327			USM		65800	108757		11	7	1990		Särkinen, T.	24	2	2012	24 Feb 2012				flores blancas	Peru	Cusco	Paucartambo	Qollatambo	Parque Nacional de Manu	Peru, Departamento: Cusco, Provincia: Paucartambo, Qollatambo: Parque Nacional de Manu	Pajonal con arbustos; enladera con monticulos rocosas; pendiente 30-50		Alt: 3500 - 3600m	0	0	3500	3600	3500 - 3600
Solanum antisuyo	Cano, A.		4593			USM		65803	108756		6	3	1991		Särkinen, T.	24	2	2012	24 Feb 2012				flores blancas; frutice 60 cm; escasa	Peru	Cusco	Paucartambo	Tres Cruces	parque nacional de Manu	Peru, Departamento: Cusco, Provincia: Paucartambo, Tres Cruces: parque nacional de Manu	fragmentos de bosque dominancia de <em>weinmania </em>; pendiente 30-60		Alt: 3600 - 3700m	0	0	3600	3700	3600 - 3700
Solanum antisuyo	HHV		3050			USM		65804	137352		21	6	1980		Särkinen, T.	24	2	2012	24 Feb 2012					Peru	Huánuco	Tingo Maria	Tingo - Mito		Peru, Departamento: Huánuco, Provincia: Tingo Maria, Tingo - Mito			Alt: 2900 - 2900m	0	0	2900	2900	2900 - 2900
Solanum antisuyo	HHV		001519			USM		65805	137337		24	12	1979		Särkinen, T.	24	2	2012	24 Feb 2012					Peru	Huánuco	Pachitea	Panao		Peru, Departamento: Huánuco, Provincia: Pachitea, Panao	borde carretera		Alt: 2450 - 2450m	0	0	2450	2450	2450 - 2450
Solanum antisuyo	Huamantupa, I.		2258		Calatayud, G.	MO,USM		65811	00220933		29	8	2002		Särkinen, T.	24	2	2012	24 Feb 2012				Arbusto 4 m; flores blanco cremosas y estambres amarillos	Peru	Cusco	Urubamba	Macchu Picchu	Aguas Calientes; Quebrada Alccamayo	Peru, Departamento: Cusco, Provincia: Urubamba, Macchu Picchu: Aguas Calientes; Quebrada Alccamayo	bosque secondario	SPEC	13°09'01" S, 72°30'17" W Alt: 2050 - 2200m	-13.1503	-72.5047	2050	2200	2050 - 2200
Solanum antisuyo	Tovar T, D.		5			USM		65820	153148		17	6	1972		Särkinen, T.	24	2	2012	24 Feb 2012				flores blancas; hierba	Peru	Junín	Huancayo	Chilifruta		Peru, Departamento: Junín, Provincia: Huancayo, Chilifruta	ceja de selva con vegetacion secundaria		Alt: 3200 - 3200m	0	0	3200	3200	3200 - 3200
Solanum antisuyo	Valenzuela, L.		7282		Farfán, J.; Valenzuela, R. & Gamarra, M.	USM		65821	227877		19	7	2006		Särkinen, T.	24	2	2012	24 Feb 2012				hierba 1.30m; flores blancas, frutos verdes	Peru	Cusco	La Convención	Santa Ana	bosque del chuyapi	Peru, Departamento: Cusco, Provincia: La Convención, Santa Ana: bosque del chuyapi	Bosque Primario	SPEC	12°56'33" S, 72°47'04" W Alt: 2100 - 2100m	-12.9425	-72.7845	2100	2100	2100 - 2100
Solanum antisuyo	Valenzuela, L.		7284		Farfán, J.; Valenzuela, R. & Gamarra, M.	NY,USM		65822	00227879		19	7	2006		Särkinen, T.	24	2	2012	24 Feb 2012				hierba hasta 1m; flores lilas	Peru	Cusco	La Convención	Santa Ana	Bosque del Chuyapi	Peru, Departamento: Cusco, Provincia: La Convención, Santa Ana: Bosque del Chuyapi	Bosque Primario	SPEC	12°56'33" S, 72°47'04" W Alt: 2100 - 2100m	-12.9425	-72.7845	2100	2100	2100 - 2100
Solanum antisuyo	Plowman, T.		11141		Rury, P.M.	HB,USM		65952	54217		6	12	1981		Särkinen, T.	27	2	2012	27 Feb 2012				Erect herb in wet area along stream, flowers white, mature fruits green	Peru	Huánuco	Huánuco	Carpish Pass	North of Carpish Pass, road from Huanuco to Tingo Maria, 50-52 km NE of Huanuco	Peru, Departamento: Huánuco, Provincia: Huánuco, Carpish Pass: North of Carpish Pass, road from Huanuco to Tingo Maria, 50-52 km NE of Huanuco			Alt: 2350 - 2430m	0	0	2350	2430	2350 - 2430
Solanum antisuyo	Vásquez, R.		33798		Monteagudo, A.; Peña, A. & Mateo, J.	USM		66112	236969		29	2	2008		Knapp, S.	0	0	2012	2012				Sufrutice 0.7m; flores blancos, frutos verdes	Peru	Pasco	Oxapampa	Parque Nacional Yanachaga-Chemillén	Parque Nacional Yanachaga-Chemillén, Dist. Huancabamba, sector San Daniel	Peru, Departamento: Pasco, Provincia: Oxapampa, Parque Nacional Yanachaga-Chemillén: Parque Nacional Yanachaga-Chemillén, Dist. Huancabamba, sector San Daniel	Bosque primario en borde del a quebrada colmena; en borde de quebrada	SPEC	10°26'09" S, 75°27'07" W Alt: 2192 - 2192m	-10.4358	-75.4518	2192	2192	2192 - 2192
Solanum antisuyo	Monteagudo, A.		16477		Peña, A.; Mateo, J. & Rivera, R.	USM		66164	234533		23	6	2008		Särkinen, T.	0	0	2012	2012				arbusto 2 m; flores blancas; frutos verdes	Peru	Pasco	Oxapampa	Parque Nacional Yanachaga-Chemillén	Parque Nacional Yanachaga-Chemillen, quebrada diablo fuerte, trocha hacia la parcela Oso-Playa	Peru, Departamento: Pasco, Provincia: Oxapampa, Parque Nacional Yanachaga-Chemillén: Parque Nacional Yanachaga-Chemillen, quebrada diablo fuerte, trocha hacia la parcela Oso-Playa	bosque primario montano	SPEC	10°18'14" S, 75°36'14" W Alt: 2398 - 2500m	-10.3038	-75.604	2398	2500	2398 - 2500
Solanum antisuyo	Monteagudo, A.		7326		Peña, A. & Francis, R.	K		66363			23	9	2004		Särkinen, T.	0	0	2012	2012				arbusto 1 m, flores cremas, frutos verdes	Peru	Pasco	Oxapampa	Parque Nacional Yanachaga-Chemillén	Dist. Huancabamba, Zona de amortiquamiento del P.N. Yanachaga-Chemillen, sector Milpo	Peru, Departamento: Pasco, Provincia: Oxapampa, Parque Nacional Yanachaga-Chemillén: Dist. Huancabamba, Zona de amortiquamiento del P.N. Yanachaga-Chemillen, sector Milpo	bosque montano primario con parches de bosque achaparrado	SPEC	10°22'20" S, 75°36'29" W Alt: 2800 - 2800m	-10.3722	-75.608	2800	2800	2800 - 2800
Solanum antisuyo	Särkinen, T.		4035		Matthews, A. & Gonzáles, P.	USM		68652			19	3	2012		Särkinen, T.	0	5	2014	May 2014				Shrub to 70 cm high, 1 m in diameter; stems winged, nodes purple; pedicel apex swolen in flower and fruit; buds cream; corolla cream with yellow eye edged in purple, reflexed; calyx lobes black-purple in flower; fruit slightly oval, green turning tra	Peru	Puno	Carabaya	San Gapán - Juliaca km 238-239	km 238-239 on road to Juliaca from San Gaban, ca. 8-9 km before Ollachea and Puente Chillichaca	Peru, Departamento: Puno, Provincia: Carabaya, San Gapán - Juliaca km 238-239: km 238-239 on road to Juliaca from San Gaban, ca. 8-9 km before Ollachea and Puente Chillichaca	growing with Solanum planifurcum in gravel bank on roadside	GPS	13°45'30" S, 70°28'09" W Alt: 2451 - 2451m	-13.7583	-70.4691	2451	2451	2451 - 2451
Solanum antisuyo	Särkinen, T.		4048		Matthews, A. & Gonzáles, P.	BM,USM		68664			21	3	2012		Särkinen, T.	0	5	2014	May 2014				Upright, few stemmed, stout herb, 2 m high, stems coloured purplish at nodes; calyx tips coloured dark purple; buds white with purple tinge; corolla lilac with yellow eye; fruits green, ovale shaped	Peru	Puno	Sandia	Sandia - Cuyocuyo	8 km from Sandia on road to Cuyocuyo	Peru, Departamento: Puno, Provincia: Sandia, Sandia - Cuyocuyo: 8 km from Sandia on road to Cuyocuyo	in humid didge next to a stream in full shade	GPS	14°22'08" S, 69°28'23" W Alt: 2709 - 2709m	-14.3689	-69.473	2709	2709	2709 - 2709
Solanum antisuyo	Särkinen, T.		4049		Matthews, A. & Gonzáles, P.	BM,USM		68665			21	3	2012		Särkinen, T.	0	8	2013	Aug 2013				Stout herb, to 1 m high; stems purple tinged; leaves smell a mix of chili and garlic; buds purple; corolla lilac, with yellow-green eye; fruits green, septa becoming visible when fruits mature	Peru	Puno	Sandia	Sandia - Cuyocuyo	16 km from Sandia on road to Cuyocuyo	Peru, Departamento: Puno, Provincia: Sandia, Sandia - Cuyocuyo: 16 km from Sandia on road to Cuyocuyo	growing in rocky soils next to a stream in partial shade	GPS	14°24'06" S, 69°28'25" W Alt: 2990 - 2990m	-14.4017	-69.4735	2990	2990	2990 - 2990
Solanum antisuyo	Särkinen, T.		4053		Matthews, A. & Gonzáles, P.	BM,USM		68668			21	3	2012		Särkinen, T.	0	5	2014	May 2014				Stout herb to 1m high stems winged to 1.5m long, purple tinged at nodes; plant smells of a mix of garlic and chilli; buds purple; corolla lilac with yellow-green eye edged purple, spreading; fruits oval, green turning translucent at maturity, septa b	Peru	Puno	Sandia	Cuyocuyo	in Cuyocuyo outside of a house on main road to Sandia	Peru, Departamento: Puno, Provincia: Sandia, Cuyocuyo: in Cuyocuyo outside of a house on main road to Sandia	growing amongst road side scrub in humid depression	GPS	14°27'09" S, 69°32'03" W Alt: 3364 - 3364m	-14.4525	-69.5342	3364	3364	3364 - 3364
Solanum antisuyo	Knapp, S.		10399		Gonzáles, P.; Matthews, A. & Särkinen, T.	BM,USM		68885			13	3	2012		Särkinen, T.	0	5	2014	May 2014				Stout herb ca. 70 cm; flowers white, petals more or less reflexed, eye greenish yellow; fruit green, ellipsoid; leaves with a foetid smell	Peru	Cusco	La Convención		ca. 51 km from Ollantaytambo on road over Abra Malaga to Quillabamba and Quelluno, ca. 10 km below Abra Malaga, Amazon slope	Peru, Departamento: Cusco, Provincia: La Convención: ca. 51 km from Ollantaytambo on road over Abra Malaga to Quillabamba and Quelluno, ca. 10 km below Abra Malaga, Amazon slope	rock slides in ceja de selva	GPS	13°07'15" S, 72°19'34" W Alt: 3877 - 3877m	-13.1208	-72.3262	3877	3877	3877 - 3877
Solanum antisuyo	Knapp, S.		10401		Gonzáles, P.; Matthews, A. & Särkinen, T.	BM,USM		68887			13	3	2012		Särkinen, T.	0	5	2014	May 2014				Herb or subshrub, woody at base, to 40 cm; flowers white, petals slightly reflexed, eye green; fruit green; sepal tips appressed to fruit	Peru	Cusco	La Convención		ca. 57 km from Ollantaytambo on road over Abra Malaga to Quillabamba and Quelluno, ca. 16 km below Abra Malaga, Amazon slope	Peru, Departamento: Cusco, Provincia: La Convención: ca. 57 km from Ollantaytambo on road over Abra Malaga to Quillabamba and Quelluno, ca. 16 km below Abra Malaga, Amazon slope	cloud forest with Chusquea, Gunnera, Cecropia, and mossy road banks	GPS	13°06'30" S, 72°21'04" W Alt: 3579 - 3579m	-13.1084	-72.351	3579	3579	3579 - 3579
Solanum antisuyo	Knapp, S.		10404		Gonzáles, P.; Matthews, A. & Särkinen, T.	BM,USM		68890			13	3	2012		Särkinen, T.	0	4	2014	Apr 2014				Woody based herb to 70 cm; flowers white, eye yellow; fruit black (with few seeds, pathological?)	Peru	Cusco	La Convención		ca. 61 km from Ollantaytambo on road over Abra Malaga to Quillabamba and Quelluno, ca. 21 km below Abra Malaga, Amazon slope	Peru, Departamento: Cusco, Provincia: La Convención: ca. 61 km from Ollantaytambo on road over Abra Malaga to Quillabamba and Quelluno, ca. 21 km below Abra Malaga, Amazon slope	cloud forest with Chusquea, Gunnera, Cecropia, Weinmannia and mossy road banks	GPS	13°06'15" S, 72°22'03" W Alt: 3448 - 3448m	-13.1041	-72.3676	3448	3448	3448 - 3448
Solanum antisuyo	Knapp, S.		10406		Gonzáles, P.; Matthews, A. & Särkinen, T.	BM,USM		68892			13	3	2012		Särkinen, T.	0	5	2014	May 2014				Sprawling on bank amongst rocks, 15-20 cm tall; flowers white; fruit green	Peru	Cusco	La Convención		ca. 61 km from Ollantaytambo on road over Abra Malaga to Quillabamba and Quelluno, ca. 21 km below Abra Malaga, Amazon slope	Peru, Departamento: Cusco, Provincia: La Convención: ca. 61 km from Ollantaytambo on road over Abra Malaga to Quillabamba and Quelluno, ca. 21 km below Abra Malaga, Amazon slope	cloud forest with Chusquea, Gunnera, Cecropia, Weinmannia and mossy road banks	GPS	13°06'15" S, 72°22'03" W Alt: 3448 - 3448m	-13.1041	-72.3676	3448	3448	3448 - 3448
Solanum antisuyo	Knapp, S.		10435		Gonzáles, P.; Matthews, A. & Särkinen, T.	USM		68921			15	3	2012		Särkinen, T.	0	5	2014	May 2014				Multi-branched woody herb in landslide; flowers white, petals spreading to slightly reflexed, eye yellowish green; fruit green, ellipsoid, sepals appressed to fruit when ripe	Peru	Cusco	Paucartambo		1 km from Puesto de Vigilancia of Parque Nacional Manu on road from Paucartambo to Pilcopata (coming from Puesto)	Peru, Departamento: Cusco, Provincia: Paucartambo: 1 km from Puesto de Vigilancia of Parque Nacional Manu on road from Paucartambo to Pilcopata (coming from Puesto)	montane cloud forest and second growth	GPS	13°12'05" S, 71°37'21" W Alt: 3480 - 3480m	-13.2013	-71.6225	3480	3480	3480 - 3480
Solanum antisuyo	Bussmann, R.W.		15721		Vega, C.; Glenn, A.; Gruhn, J.; Wagter, R. & Briones O, J.E.	HUT		70863			24	6	2009		Särkinen, T.	0	4	2013	Apr 2013				Herb 50 - 70 cm tall; stems purple; flowers 1.5 cm wide, white with green midrib and purple spots.	Peru	Amazonas			"Amazonas: Chachapoyas District; Distrito Leymebamba, Cordillera Yasgolga, slopes west of summit El Rayo."	Peru, Departamento: Amazonas: "Amazonas: Chachapoyas District; Distrito Leymebamba, Cordillera Yasgolga, slopes west of summit El Rayo."	Neurolepis cf. elaba dominated paramo on sandstone substrate.	SPEC	6°40'04" S, 77°42'52" W Alt: 3287m	-6.66733	-77.7087	3287	0	3287
Solanum antisuyo	Cueva, M.		492		Valenzuela, L.; Rivera, R. & Flores, J.	USM		71688	253364		1	3	2009		Särkinen, T.	0	2	2014	Feb 2014				Hierba 0.8m; caliz verde, corola blanca, anteras amarillas, frutos verdes	Peru	Pasco	Oxapampa		Dist. Huancabamba, Parque Nacional Yanachaga-Chemillen, sector San Daniel	Peru, Departamento: Pasco, Provincia: Oxapampa: Dist. Huancabamba, Parque Nacional Yanachaga-Chemillen, sector San Daniel	bosque montano primario	SPEC	10°25'48" S, 75°27'00" W Alt: 2500 - 3500m	-10.4247	-75.45	2500	3500	2500 - 3500
Solanum antisuyo	Gonzáles, P.		348			E,USM		76709			23	2	2009		Särkinen, T.	0	6	2014	Jun 2014				Hierba hasta 1 m; frecuente; flores blancas con anteras amarillas dispuestras en inflorescencias seudoumbeladas	Peru	Pasco	Oxapampa		Dist. Oxapampa-San Daniel, Camino a laguna San Daniel	Peru, Departamento: Pasco, Provincia: Oxapampa: Dist. Oxapampa-San Daniel, Camino a laguna San Daniel	Bosque montano	SPEC	10°25'40" S, 75°26'09" W Alt: 2000 - 3100m	-10.4233	-75.4348	2000	3100	2000 - 3100
Solanum antisuyo	Gonzáles, P.		349			E,USM		76710			23	2	2009		Särkinen, T.	0	5	2014	May 2014				Hierba, con hojas de enves morado, las flores un poco mas grandes del S. americanum	Peru	Pasco	Oxapampa		Dist. Oxapampa-San Daniel, Camino a laguna San Daniel	Peru, Departamento: Pasco, Provincia: Oxapampa: Dist. Oxapampa-San Daniel, Camino a laguna San Daniel	Bosque montano	SPEC	10°25'40" S, 75°26'09" W Alt: 2000 - 3100m	-10.4233	-75.4348	2000	3100	2000 - 3100
Solanum antisuyo	Lewis, M.		35076			G,MO		85156			14	1	1989		Särkinen, T.	0	6	2014	Jun 2014				Stems somewhat fleshy. Flowers purple. Mat forming growth form. 2850 m.	Bolivia	La Paz	Inquisivi		Following the slopes E of Communidad Micayani to the Río Khokhoni more or less to the junction with a fork flowing down from Communidad Yamora, and following the Río Khokhoni upstream 1 km from this point, ca. 4 km SE from Inquisivi.	Bolivia, Department: La Paz, Province: Inquisivi: Following the slopes E of Communidad Micayani to the Río Khokhoni more or less to the junction with a fork flowing down from Communidad Yamora, and following the Río Khokhoni upstream 1 km from this p	growing in shallow water of creek; semi-arid shrublands, and cultivated areas	SPEC	16°91'67" S, 67°10'00" W	-16.9314	-67.0612	0	0
Solanum antisuyo	D'Arcy, W.G.		15728			NY		94917			13	7	1984		Särkinen, T.	0	6	2014	Jun 2014				Flowers white; stems woody; 60cm tall	Ecuador	Loja	Loja		Road from Yangana to boundary of Zamora-Chinchipe	Ecuador, Provincia: Loja, Cantón: Loja: Road from Yangana to boundary of Zamora-Chinchipe	Clusia elfin forest, by stream		Alt: 2560m	0	0	2560	0	2560
Solanum antisuyo	Loza, I.		1086		Achá, S.; Reguerin, M.; Delgado, F. & Miranda, F.	NY		94918			11	7	2009		Särkinen, T.	0	6	2014	Jun 2014				Hierba, flores lilas	Bolivia	La Paz	Franz Tamayo		Madidi, Apolobamba, Pelechuco - Rio Abajo, Tanhuara Area Natural de Manejo Integrado Apolobamba, Pelechuco - Rio abajo, bajando del campamento Tanhuara cruzando el rio Pelechuco	Bolivia, Department: La Paz, Province: Franz Tamayo: Madidi, Apolobamba, Pelechuco - Rio Abajo, Tanhuara Area Natural de Manejo Integrado Apolobamba, Pelechuco - Rio abajo, bajando del campamento Tanhuara cruzando el rio Pelechuco	predominancia de Rubiaceae, sustrato rocoso	SPEC	14°44'47" S, 68°56'38" W Alt: 2291m	-14.7412	-68.9397	2291	0	2291
Solanum antisuyo	Valenzuela, L.		5894		Suclli, E.; Huamantupa, I.; Farfán F, J.; Anaya, N.; Coasaca, H. & Tito, J.	NY		94919			20	6	2005		Särkinen, T.	0	6	2014	Jun 2014				Hierba hasta 1 m, flores blancas, frutos verdes	Peru	Cusco	Calca		Dist. Lares, Suyo	Peru, Departamento: Cusco, Provincia: Calca: Dist. Lares, Suyo	bosque secundario	SPEC	12°30' S, 71°35' W Alt: 2600m	-12.5	-71.5833	2600	0	2600
Solanum antisuyo	Monteagudo, A.		14140		Arteaga, J.; Mateo, J. & Arteaga, N.	NY		94920			30	5	2007		Särkinen, T.	0	6	2014	Jun 2014				Arbusto postrado 1m; flores blancas; frutos verdes	Peru	Pasco	Oxapampa		Dist. Oxapampa, parte alta de la quebrada San Luis; tesis de maestria de J. Arteaga (Evaluacion comparativa de dos microcuencas y calidad de agua en Oxapampa)	Peru, Departamento: Pasco, Provincia: Oxapampa: Dist. Oxapampa, parte alta de la quebrada San Luis; tesis de maestria de J. Arteaga (Evaluacion comparativa de dos microcuencas y calidad de agua en Oxapampa)	Bosque montano primario ribereno	SPEC	10°33'55" S, 75°20'43" W Alt: 2440m	-10.5592	-75.3405	2440	0	2440
Solanum antisuyo	Calatayud, G.		3209		Huamantupa, I.; Suclli, E.; Vargas, L.; Anaya, N. & Tito, J.	NY		94921			18	5	2005		Särkinen, T.	0	6	2014	Jun 2014				Hierba 60cm, flores blanquecinas, frutos maduros negruzco marron	Peru	Cusco	La Convención		Dist. Huayopata, localidad Amaybamba, Qda. Quinsapuncuyoc	Peru, Departamento: Cusco, Provincia: La Convención: Dist. Huayopata, localidad Amaybamba, Qda. Quinsapuncuyoc	bosque primario rivereno	SPEC	12°35' S, 72°18' W Alt: 1690m	-12.5833	-72.3	1690	0	1690
Solanum antisuyo	Calatayud, G.		1683		Suclli, E. & Bonino, R.	NY		94922			12	7	2003		Särkinen, T.	0	6	2014	Jun 2014				Hierba hasta 1.5cm, flores blancas, estambres amarillos	Peru	Cusco	La Convención		Dist. Huayopata, Carrizales, parte alta	Peru, Departamento: Cusco, Provincia: La Convención: Dist. Huayopata, Carrizales, parte alta		SPEC	13°51' S, 72°23' W Alt: 3100 - 3250m	-13.115	-72.3645	3100	3250	3100 - 3250
Solanum antisuyo	Terán, J.		1757		Soto, R. & Soux, D.	NY		94923			18	12	2007		Särkinen, T.	0	6	2014	Jun 2014				Arbol de 4mt de altura, con flores de color lila y frutos verdes	Bolivia	Cochabamba	Chapare		El Limbo	Bolivia, Department: Cochabamba, Province: Chapare: El Limbo	ladera en expocision Noroeste con 30degrados de pendiente; bosque montano humedo, dominado por Weimannia, Hedyosmum, Alchornea, Didymopanaz, Oreopanax y Clethra; el sotobosque dominado por Pteridophytos y Meltastomataceae, presencia de muchas epifita	SPEC	17°09'38" S, 65°38'22" W Alt: 2900m	-17.1563	-65.637	2900	0	2900
Solanum antisuyo	Nee, M.		55288		Michelangeli, F.; Colque I, O.; Flores S, R.; McClelland, D. & Stern, S.	NY		94924			1	5	2007		Särkinen, T.	0	6	2014	Jun 2014				Spreading herb, with no 55287 Solanum sect. Solanum on open gravelly edge of rapid mountain stream; stems only very slightly winged; corolla violet; anthers yellow	Bolivia	Cochabamba	Chapare		along highway from Villa Tunari to Cochabamba, at Rio San Jacinto bridge, 54.5 km SW of bridge over Rio Espirito Santo	Bolivia, Department: Cochabamba, Province: Chapare: along highway from Villa Tunari to Cochabamba, at Rio San Jacinto bridge, 54.5 km SW of bridge over Rio Espirito Santo	humid montane forest	SPEC	17°11'09" S, 65°44'49" W Alt: 1915m	-17.1848	-65.7415	1915	0	1915
Solanum antisuyo	D'Arcy, W.G.		14108			NY		94925			12	1	1981		Särkinen, T.	0	6	2014	Jun 2014					Ecuador	Napo			between Tena and Papallacta	Ecuador, Provincia: Napo: between Tena and Papallacta				0	0	0	0
Solanum antisuyo	D'Arcy, W.G.		15734			NY		94926			13	7	1984		Särkinen, T.	0	6	2014	Jun 2014				Flowers white; fruits black; shrub 1 m tall	Ecuador	Zamora-Chinchipe			Road from Yangana to Zumba	Ecuador, Provincia: Zamora-Chinchipe: Road from Yangana to Zumba		SPEC	Alt: 2438m	-4.49467	-79.1306	2438	0	2438
Solanum antisuyo	Ritter, N.		1231		Cullina, B.	NY		94927			15	7	1994		Särkinen, T.	0	6	2014	Jun 2014				Shrub ca. 1m tall; branches may possibly die back after frost; corolla purple	Bolivia	Cochabamba	Chapare		New highway to the Chapare, approximately 4 km beyond Laguna Corani	Bolivia, Department: Cochabamba, Province: Chapare: New highway to the Chapare, approximately 4 km beyond Laguna Corani	common; vegetation type Ceja de Monte, yunguena		Alt: 3140m	0	0	3140	0	3140
Solanum antisuyo	Clark, J.L.		9534		University of Alabama in Ecuador Program participants	NY		94928			13	5	2007		Särkinen, T.	0	6	2014	Jun 2014				Terrestrial herb, 50 cm tall; petals white, anthers yellow	Ecuador	Pichincha	Quito		Parroquia, Nono, Reserva Yanacocha, Fundacion de Conservacion Jocotoco, Sendero Trochoa Oso de Anteojos to sendero Trochoa Inca	Ecuador, Provincia: Pichincha, Cantón: Quito: Parroquia, Nono, Reserva Yanacocha, Fundacion de Conservacion Jocotoco, Sendero Trochoa Oso de Anteojos to sendero Trochoa Inca	Montane/cloud forest	SPEC	0°07'00" S, 78°35'10" W Alt: 3500m	-0.116667	-78.585	3500	0	3500
Solanum antisuyo	Calatayud, G.		1626		Suclli, E. & Bonino, R.	NY		94929			11	7	2003		Särkinen, T.	0	6	2014	Jun 2014				Hierba 80 cm, flores blanquesinas	Peru	Cusco	La Convención		Dist. Huayopata, Malago Chico	Peru, Departamento: Cusco, Provincia: La Convención: Dist. Huayopata, Malago Chico	Bosque primario	SPEC	13°07' S, 72°20' W Alt: 3700 - 3900m	-13.1167	-72.3333	3700	3900	3700 - 3900
Solanum mariae	Särkinen, T.		4651		Baden, H.M.	USM		71207			25	4	2013		Särkinen, T.	0	3	2014	Mar 2014				Small delicate, basally woody shrub, stems up to 50cm long arising from a central rootstock, stems rooting at nodes; whole plant sticky to touch; corolla white, spreading to reflexed; fruits pale green, enclosed in green calyx, not mature yet	Peru	Cajamarca	San Marcos		14 km from San Marcos towards Cajabamba	Peru, Departamento: Cajamarca, Provincia: San Marcos: 14 km from San Marcos towards Cajabamba	growing along dry cliff edge, branches hanging down	SPEC	7°24'33" S, 78°07'08" W Alt: 2604m	-7.40552	-78.1179	2604	0	2604
Solanum mariae	Knapp, S.		10571		Särkinen, T.; Baden, H.M.; Gonzáles, P. & Perales, E.	BM,USM		71508			9	5	2013		Särkinen, T.	0	5	2014	May 2014				decumbent woody shrublet, stems to 50 cm long; flowers white or violet (changing with age?) on erect pedicels; fruit green, completely enclosed in calyx; pedicel in fruit strongly deflexed; foliage sticky	Peru	Cajamarca	Cajamarca		40 km from San Marcos, just S of Chancay, on road from San Marcos to Cajabamba	Peru, Departamento: Cajamarca, Provincia: Cajamarca: 40 km from San Marcos, just S of Chancay, on road from San Marcos to Cajabamba	on rocky roadside banks, in completely cut over area with cacti, Vachellia and Lycianthes lycioides	GPS	7°24'33" S, 78°07'08" W Alt: 2606m	-7.40552	-78.1179	2606	0	2606
